# Supplementary material for: Comparative epigenetic analysis of tumour initiating cells and syngeneic EPSC-derived neural stem cells in glioblastoma
Source: Nat Commun. 2021 Oct 21;12:6130. doi: 10.1038/s41467-021-26297-6 (PMC8531305; doi:10.1038/s41467-021-26297-6)
Supplement: Supplementary file 4 — Supplementary Dataset 1 [file 41467_2021_26297_MOESM4_ESM.xlsx]

## Sheet: DE DMR results
	ensembl_gene_id	gene_symbol	dmr_cluster	1stExon	3'UTR	5'UTR	Body	ExonBnd	TSS1500	TSS200	018_de_logfc	019_de_logfc	030_de_logfc	031_de_logfc	017_de_logfc	050_de_logfc	054_de_logfc	061_de_logfc	026_de_logfc	052_de_logfc	018_dm_delta_m	019_dm_delta_m	030_dm_delta_m	031_dm_delta_m	017_dm_delta_m	050_dm_delta_m	054_dm_delta_m	061_dm_delta_m	026_dm_delta_m	052_dm_delta_m	num_DGIdb_interactions	list_member
0	ENSG00000000419	DPM1	401	1	0	0	0	0	1	1	-0.421085	-0.334491	-1.1458	-0.724056	0.0516841	-0.221448	0.0793402	-0.274666	0.340736	-0.593608	-0.090077	0.408163	0.326442	0.538616	-0.267123	-0.397976	-0.241114	0.336672	-0.227934	0.157494	0
1	ENSG00000000457	SCYL3	2725	0	0	1	0	0	1	1	0.0952506	-0.64224	-0.273593	-0.176957	-0.56415	-0.675056	-0.379486	-0.591724	-0.172536	-0.652863	-0.197109	0.0594231	0.13042	0.219629	0.061076	-0.250863	0.101414	0.238603	-0.0233216	0.239911	0
2	ENSG00000000460	C1orf112	2724	0	0	0	0	0	1	1	0.634371	-0.129717	-0.0187296	-0.435856	-0.93687	-0.386556	-0.45193	-0.216893	-0.772935	-0.94562	-0.0727315	0.441026	0.112862	0.429659	-0.280666	-0.139085	-0.050911	0.535919	-0.14202	-0.0668011	0
3	ENSG00000001036	FUCA2	9796	1	0	0	1	0	1	1	-0.977669	0.529418	-0.556881	0.388772	0.751507	-0.286194	-1.19568	-1.00846	-0.845369	0.0918136	0.225459	-0.211666	-0.0252582	0.424922	-0.0979368	0.307163	0.412063	0.518988	0.535812	0.30971	0
4	ENSG00000001084	GCLC	9471	0	0	0	0	0	1	1	-0.0566452	-0.732723	0.601797	-0.0899575	-0.430985	-0.67195	-0.128298	-0.888916	-0.183933	-0.602462	0.401144	-0.276735	-0.264641	-0.0197172	-0.166753	0.865708	-0.076795	0.688692	-0.313524	0.770701	0
5	ENSG00000001167	NFYA	9353	0	0	1	0	0	1	1	-0.761846	-0.517359	-1.1416	-0.383017	-0.464839	-0.293955	-0.983354	-0.149775	-1.08925	-0.617098	0.0299259	0.272983	0.200015	0.192391	0.0424537	-0.0127801	-0.0291131	0.47654	-0.125244	0.242199	0
6			9354	0	1	0	0	0	0	0											0.786818	0.80284	0.744253	0.488077	0.583963	0.768732	0.951944	0.689814	0.76598	0.357208
7	ENSG00000001460	STPG1	1576	0	0	1	0	0	0	1	-0.625416	-0.435551	0.108562	-3.36097	-1.49457	-1.07081	0.657531	-0.330975	-0.0797247	-0.129652	1.10055	0.436864	-0.116407	2.21881	0.919107	2.24425	-0.10126	1.77216	-0.251895	2.39722	0	longlist
8	ENSG00000001461	NIPAL3	1577	1	0	1	0	0	0	1	1.09829	1.98237	1.05161	2.89574	1.84896	3.37919	3.95169	3.6502	2.79201	4.771	-0.0020418	-0.364064	-0.310701	0.100634	0.0900688	-0.359878	-0.0757935	-0.0475174	-0.115145	0.115676	0
9	ENSG00000001561	ENPP4	9434	1	0	1	0	0	1	1		-9.25077		1.54863	-1.01133	-4.30754	0.37028	-2.08194	1.52493	-1.06428	1.16722	4.80819	-0.0620314	-0.173951	1.01227	1.95405	0.873009	1.90113	-0.0522352	0.135648	0	longlist
10	ENSG00000001617	SEMA3F	3564	0	0	1	0	0	1	1	-4.60696	-4.54362		-3.74378	-1.49041	-1.94268	-3.25117	-2.883	-0.502403	-2.62382	0.739635	0.371153	0.777711	0.992954	1.56699	0.77237	2.09648	1.614	0.798877	0.652821	0
11	ENSG00000001629	ANKIB1	8103	1	0	1	0	0	1	1	1.92617	1.45863	1.13516	1.41126	1.59766	1.37953	1.42607	0.998654	1.40351	1.70851	-0.344956	-0.157723	0.0536934	0.0864564	-0.230149	-0.352701	-0.39746	0.019783	-0.180063	-0.00592925	0
12	ENSG00000001630	CYP51A1	8101	1	0	1	1	0	1	1	1.21992	1.73697	0.823129	0.708607	0.999552	0.888507	1.86719	0.395035	0.451939	0.952893	0.622281	-1.05778	-1.22782	-1.37811	-2.97022	-1.73912	-0.907058	-0.974155	-0.486046	0.0479636	0
13	ENSG00000001631	KRIT1	8103	1	0	1	0	0	1	1	1.6229	0.290426	0.423608	0.435973	0.296377	0.567548	0.539371	-0.199898	0.78066	0.569921	-0.344956	-0.157723	0.0536934	0.0864564	-0.230149	-0.352701	-0.39746	0.019783	-0.180063	-0.00592925	0
14	ENSG00000002016	RAD52	13990	0	0	0	1	0	0	0	0.164214	-0.515673	-0.434501	0.0903224	-0.300955	0.328507	-0.0454928	0.231453	0.690821	-0.169921	0.0204111	-0.238478	-0.0584939	0.0657368	0.107542	0.49338	-0.141923	-0.173522	0.352741	0.313302	0
15			13991	1	0	1	1	0	1	1											0.395295	-0.0286165	0.0329114	0.131759	0.146317	0.139959	-0.0344377	0.373976	-0.147934	0.112869
16	ENSG00000002330	BAD	11920	1	0	1	1	0	1	1	0.292574	1.27206	0.11134	-0.0217406	0.739209	0.508571	0.837935	0.280861	0.328519	0.886351	-0.778947	-0.489764	-0.565256	-0.118979	-0.617155	-0.377702	-0.642643	-0.400521	-0.641262	-0.297149	0
17	ENSG00000002549	LAP3	6923	1	0	1	1	0	1	1	0.890756	0.473602	0.639074	0.112994	0.801177	0.874381	0.595944	0.412554	0.936782	1.56348	-0.000875464	0.37555	0.216865	0.276643	0.0230755	-0.0425402	-0.104876	0.100315	0.221373	0.0756789	0
18	ENSG00000002587	HS3ST1	6899	1	0	1	0	0	1	1	-12.9618	-0.0484277	3.13308	1.85262	5.77264	-0.336001	-0.126681	1.48842	-0.301451	0.982505	4.77952	0.238794	-0.0702258	0.416997	-0.373555	0.136305	0.126423	0.0854995	2.81053	0.326849	1	longlist
19	ENSG00000002745	WNT16	8313	1	0	1	1	0	1	1	-4.02939			0.452023				-4.46467	-4.64729		2.19889	1.87575	2.5316	1.66553	-0.578154	1.38203	1.93417	-0.816897	-1.02987	0.272471	0
20	ENSG00000002746	HECW1	7896	1	0	1	0	0	1	1		-4.10421	1.58937	3.99946	3.05901	0.191805	-6.9461	-0.275932	-2.02543	-0.515494	2.18386	-0.510135	-1.18976	-0.653855	-1.28812	-0.907956	0.36517	-0.167068	-0.303573	1.67581	0
21			7897	0	0	1	0	0	0	0											0.877995	-0.23118	-0.643622	-0.504927	-0.180899	-0.0017484	0.0143861	-0.00486825	-0.105904	0.223769
22			7898	0	0	0	1	0	0	0											-1.46044	-2.89488	-2.67962	-0.697887	-1.41532	-0.0424676	0.0134678	-1.33922	0.0109871	0.309167		longlist
23			7899	0	0	0	1	0	0	0											-1.42996	-1.11933	-0.0804826	0.0972286	-0.315185	0.635199	0.540121	0.0849462	0.226627	0.229668
24			7900	0	0	0	1	0	0	0											-0.274624	-0.551679	0.0714321	0.131464	0.115256	0.196016	0.237022	0.214675	-0.239879	-0.136655
25	ENSG00000002822	MAD1L1	7616	0	0	0	1	0	0	0	0.181183	1.3012	0.333431	0.186336	-0.053084	0.409914	-0.051192	-0.371743	0.327263	-0.0271397	-0.0134299	-0.62292	-0.230744	0.0132306	-0.00772484	0.404949	0.318625	0.14651	0.549434	0.373806	0
26			7617	0	0	0	1	0	0	0											0.136799	0.0587936	-0.0810363	-0.778456	0.200817	0.389422	0.192558	0.0974466	-0.207095	0.0485528
27			7618	0	0	1	0	0	1	1											-0.0962674	-0.044777	-0.199117	0.0980421	-0.346505	-0.24927	-0.0844049	-0.0189615	0.108396	0.112921
28			7600	0	0	0	1	0	0	0											0.513673	0.00355574	0.190573	0.739503	0.745333	0.797274	0.604314	0.376934	1.60182	0.328083
29			7601	0	0	0	1	0	0	0											-0.64825	-0.498087	-0.261262	0.235633	0.122656	0.241803	0.194023	-0.09458	-0.240353	0.270028
30			7602	0	0	0	1	0	0	0											-0.277536	-1.03333	-0.932376	-0.593978	0.0878624	0.0902966	0.231628	-0.186252	-0.0685003	0.404301
31			7603	0	0	0	1	0	0	0											-0.278074	-0.412171	-0.242854	0.53543	-0.025119	0.483142	-0.216918	0.242049	0.246088	0.00441484
32			7604	0	0	0	1	0	0	0											-0.206713	-0.241447	0.0481753	0.18563	-0.126471	0.269105	0.222935	0.337916	-0.0757748	0.118072
33			7605	0	0	0	1	0	0	0											-0.0164129	-0.207698	-0.135354	0.255451	0.269944	0.625351	0.304515	0.0386807	0.113031	0.435381
34			7606	0	0	0	1	0	0	0											-0.225328	-0.440265	-0.124634	-0.268134	-0.12161	0.173935	-0.0201933	-0.0497644	0.0503573	-0.0680919
35			7607	0	0	0	1	0	0	0											-0.302517	-1.2346	-0.39371	0.0554354	-0.00908154	0.406504	0.291067	-0.4122	0.463797	0.202797
36			7608	0	0	0	1	0	0	0											-0.173807	-0.539325	-0.328967	0.265363	0.116168	0.242801	0.102874	-0.531609	0.0411339	-0.0693154
37			7609	0	0	0	1	0	0	0											-0.175038	-0.752464	-0.0542262	0.141657	0.18851	0.627551	0.119849	-0.225444	0.421765	0.129316
38			7610	0	0	0	1	0	0	0											-0.432935	-0.523864	-0.185996	0.329883	0.294308	0.0957612	0.453606	-0.56556	-0.155727	0.0890337
39			7611	0	0	0	1	0	0	0											-0.176151	-0.151986	-0.132124	-0.0700149	0.118367	0.350521	0.24493	-0.0538729	0.152781	0.00401713
40			7612	0	0	0	1	0	0	0											-0.0946824	-0.287507	-0.449981	0.127712	-0.136973	0.137809	0.155959	0.17614	-0.0255464	-0.0403549
41			7613	0	0	0	1	0	0	0											0.274303	0.48904	0.294434	0.483849	0.943941	1.36035	1.41267	1.17335	0.745335	1.48131
42			7614	0	0	0	1	0	0	0											-0.484695	-0.631254	-0.427302	0.269133	0.0347309	0.349237	0.026848	-0.375194	0.0837809	0.0373476
43			7615	0	0	0	1	0	0	0											0.256985	-0.761714	-0.39314	0.0591473	0.584261	0.886672	0.904142	0.397052	0.554886	1.04506
44	ENSG00000002834	LASP1	16989	0	0	0	0	0	1	0	-1.5022	-0.263972	-1.07539	-0.898417	-0.227492	-1.62966	-0.99425	-1.78196	-1.75331	-0.36683	4.03128	1.27671	0.642002	1.20439	-0.208785	2.78667	3.50701	2.85509	3.65983	2.85499	0
45			16990	1	0	1	1	0	0	1											-0.0343643	-0.0346636	0.280686	-0.11867	0.229414	-0.194823	0.156054	0.0957456	-0.180774	0.0360923
46	ENSG00000002919	SNX11	17203	1	0	1	0	0	1	1	0.204199	0.295735	-0.478879	0.38994	-0.385133	0.0504646	0.113327	-0.014725	-0.345648	0.462136	-0.264811	-0.166085	-0.195718	-0.355069	-0.611755	-0.329591	-0.564046	-0.412331	-0.579193	-0.229226	0
47	ENSG00000002933	TMEM176A	8480	0	0	0	0	0	1	1				1.28235	0.725696		-2.01965	-2.99466			0.70013	-1.69283	-1.69605	-1.58777	-2.90066	-1.22061	-0.800393	-0.78781	-0.378299	-0.528046	0
48			8481	0	0	1	1	0	0	0											0.6799	-0.847922	0.414585	0.364436	0.732657	1.36846	1.40248	0.322893	0.190275	0.615242
49	ENSG00000003056	M6PR	14112	0	0	1	0	0	1	1	-0.158913	0.122363	-0.561966	0.394876	-0.212556	-0.186554	-0.533134	-0.325041	0.139433	0.306495	0.0186518	-0.0424449	-0.00486634	-0.0037143	0.0826957	-0.0295699	-0.290326	-0.0920006	-0.149266	-0.0221565	0
50	ENSG00000003137	CYP26B1	4744	0	0	0	1	0	0	0	-1.66616			-2.7419			-3.38491	-1.17595	-4.81549	-1.46385	0.566303	1.01667	0.765592	1.24546	1.38699	3.12788	0.228021	0.855228	2.85029	0.597884	0
51			4745	1	0	0	0	0	1	1											-0.335331	0.0776079	-0.123513	0.417466	-0.233806	-0.0929506	0.118718	0.233417	0.461648	0.47227
52	ENSG00000003147	ICA1	7720	1	0	1	0	0	1	1	3.14347	-0.621398	2.68566	4.5246	1.89329	3.40074	2.66935	3.31091	0.226372	3.03863	0.933106	0.410622	-1.00211	-0.459871	-0.200577	1.78289	2.8682	1.60296	1.20008	0.418022	0
53	ENSG00000003249	DBNDD1	18784	1	0	1	1	0	1	1	-0.0283141	2.21179	2.61624	2.65193	2.73473	2.56764	1.78327	1.85049	-0.538405	1.76338	0.320177	-0.526663	-0.900967	-0.726001	-0.587075	-0.188623	-0.420839	-0.399654	-0.509859	-0.22592	0
54	ENSG00000003393	ALS2	5353	1	0	1	0	0	1	1	0.0388977	0.465415	-0.684293	-0.261277	0.301938	-0.098632	0.235594	-0.156121	-0.198614	-0.355761	-0.115211	0.0955754	-0.0558379	0.0347898	-0.290629	0.114084	-0.165181	0.127999	-0.356563	0.00700247	0
55	ENSG00000003400	CASP10	5347	1	0	1	0	0	1	1	-4.83197										-0.132431	-3.13779	-2.29247	-2.48366	-1.7986	-1.49859	0.264999	-1.6	-1.34491	-1.74113	0
56	ENSG00000003402	CFLAR	5344	1	0	1	0	0	1	1	1.83784	1.655	3.18436	1.1104	2.96945	1.03527	1.51707	1.14658	0.319163	1.30814	-4.07973	-2.6542	-3.61188	-2.21753	-3.7933	-1.96003	-2.32769	-1.54544	-1.85884	-1.37735	6
57			5345	1	0	1	0	0	1	1											-2.69537	-1.66074	-1.93742	-0.514496	-3.00689	-0.842134	-0.995084	-0.0520361	-1.35414	-0.36848
58			5346	0	0	1	1	0	1	1											4.18878	3.19221	3.81509	3.75474	2.10872	1.83115	3.47212	2.9592	3.14675	2.21939
59	ENSG00000003756	RBM5	3562	1	0	1	0	0	1	1	-0.150067	-1.03674	-0.361035	-0.283352	-0.387105	-0.203714	-0.0862947	0.0709725	0.0143113	-0.325675	-0.164846	-0.159736	-0.401234	0.0298581	-0.0385916	-0.294528	-0.032573	-0.290069	-0.140911	0.0964526	0
60			3563	0	0	0	1	0	0	0											-0.0875104	-0.650009	-0.302846	-0.162331	-0.00464272	0.280056	0.101722	-0.397916	0.0374121	0.0947337
61	ENSG00000003987	MTMR7	10589	1	0	1	1	0	1	1		-9.16097		-1.14579	-7.83826	-6.78824	-11.2352	-8.3149	-4.57779	-10.9845	4.33025	3.57401	1.31057	3.16724	3.33054	4.14198	3.95832	5.38009	3.64793	4.24078	0
62	ENSG00000003989	SLC7A2	10590	1	0	1	0	0	1	0	-4.78561	-5.33013	-4.76682	-2.02876	-2.94497	-2.3207	-1.25849	-5.61183	-0.544497	-5.24485	0.0920759	-0.399565	-0.424806	-0.0926513	-0.476028	-0.438918	0.136583	-0.601854	-1.00714	0.536696	0
63	ENSG00000004059	ARF5	8335	1	0	1	1	0	1	1	0.427349	1.00312	0.35718	0.274314	0.427017	0.132485	0.3597	-0.282757	0.760869	0.0659939	0.404493	-0.464381	-0.290594	0.251615	-0.165686	0.34704	0.0347922	0.074397	-0.2123	0.500403	0
64	ENSG00000004139	SARM1	16858	0	0	0	1	0	0	0	-0.139913	-0.47061	-1.14463	0.464237	0.0893398	0.474976	0.192974	0.47505	0.733313	0.0818342	0.69025	2.08474	1.52765	1.98184	2.01864	0.852876	2.48217	1.22666	2.45807	1.34037	0
65	ENSG00000004142	POLDIP2	16857	1	0	1	1	0	1	1	0.061863	0.525723	0.123063	0.0702672	0.573002	0.0542063	0.445011	0.112879	0.142941	0.416243	0.0368554	-0.0310857	0.120647	0.241724	-0.154386	-0.31402	0.0784777	-0.0783282	-0.0925294	0.144369	0
66	ENSG00000004399	PLXND1	3933	0	0	0	1	0	0	0	-0.318542	0.26897	1.81309	3.02517	3.3224	1.37977	1.09647	2.35561	-0.925121	2.59944	0.224754	0.801255	0.0666077	0.919417	0.233989	0.879107	0.829876	0.878761	0.731217	0.503768	0
67	ENSG00000004455	AK2	1726	0	0	0	1	0	1	1	-0.275066	-0.092684	-0.219642	-0.211646	-0.581037	-0.507931	-0.500286	-0.365918	-0.679747	-0.476783	-1.19801	-0.527616	-0.970013	-0.229327	-0.596345	-0.843257	-0.79182	0.086346	-0.0393295	-0.270066	0
68	ENSG00000004468	CD38	6916	1	0	1	1	0	1	0				6.52456	6.1559	4.33337		4.08453		6.59207	1.28258	0.225597	-0.19386	-0.767723	-0.591457	-0.292276	-0.340437	0.298169	-0.342385	0.0954658	0
69	ENSG00000004478	FKBP4	14011	1	0	1	1	0	1	1	-0.144596	-0.515078	-0.560938	-0.278478	-0.656841	-0.275963	-0.549112	-0.0473545	0.0505421	-0.0842195	0.00612404	-0.234857	-0.33749	0.175787	-0.253641	0.240292	-0.32344	-0.275802	-0.0672555	0.358114	0
70	ENSG00000004487	KDM1A	1547	1	0	0	1	0	1	1	-0.31662	-0.939558	-0.887458	-0.866315	-1.67685	-0.765384	-1.11657	-0.207393	-1.14416	-2.32885	-0.0678861	0.00149545	0.0304996	0.225334	0.032942	-0.0804029	-0.176006	0.250664	-0.237375	0.372598	0
71	ENSG00000004534	RBM6	3561	1	0	1	0	0	1	1	-0.163769	-0.912501	-0.421322	-0.403012	-0.801396	0.0516291	-0.23401	-0.111106	-0.144971	-0.477136	-0.076577	-0.00524334	0.0745242	0.440901	-0.368426	-0.0005496	-0.00409867	0.175539	-0.113183	0.158232	0
72	ENSG00000004700	RECQL	14176	1	0	1	0	0	1	1	-0.166191	0.699822	0.342228	0.245051	0.713316	-0.0747978	0.372893	0.0982447	0.218622	-0.251129	-0.14476	0.332315	0.0476738	0.0866697	-0.0472234	0.0503929	0.0824673	0.293516	-0.14652	-0.0797377	0
73	ENSG00000004766	VPS50	8109	0	0	0	0	0	1	0	1.20925	0.817048	0.807586	1.195	0.582937	0.785586	0.985465	0.272656	0.750231	0.976755	-0.111438	0.139852	0.207802	0.403273	-0.152412	-0.467439	-0.246024	0.258159	0.183543	0.0513857	0
74	ENSG00000004776	HSPB6	19460	1	0	0	1	0	0	1	-1.96759	5.72083	1.19783	3.85018	5.73195	0.541058	3.99521	1.86704	2.06652	0.904594	-1.3269	-3.27039	-2.24023	-3.48377	-3.95565	-2.42461	-3.3602	-2.12802	-3.43074	-2.3237	0	longlist
75			19461	0	0	0	0	0	1	0											0.0277576	0.276598	-0.0699881	0.150772	-0.341356	0.0304895	-0.0568755	-0.161127	-0.0448027	0.225313
76	ENSG00000004779	NDUFAB1	18143	1	0	1	1	0	0	1	-0.472778	0.36521	-0.282966	-0.0480057	-1.1175	-0.348724	-0.209207	-0.210611	-0.308325	0.0256111	-0.0286139	-0.251683	-0.171896	-0.280691	-0.0671111	0.0212958	-0.181712	-0.0893099	-0.110837	0.0328381	0
77	ENSG00000004838	ZMYND10	3581	0	1	0	1	0	0	0	1.27363	-0.814322	2.86676	-0.429861	0.534676	-0.496365	0.743271	0.186053	-0.3515	-0.392051	0.50476	0.771935	-0.563243	1.83709	1.11226	1.38647	2.3212	0.739176	1.00913	0.434587	0
78			3582	1	0	1	0	0	1	1											0.177521	-1.16855	-0.806325	0.0986566	-1.39575	0.617864	-0.191267	-0.707647	-1.63818	0.666997
79	ENSG00000004864	SLC25A13	8127	1	0	1	1	0	1	1	-0.182609	0.015268	-1.10055	-0.810099	-0.230577	-0.445492	-0.533703	-1.58541	-0.168185	0.228281	0.16489	-0.114674	-0.196111	0.397839	-0.507199	2.16692	0.153305	0.253948	-0.272883	0.131323	0
80	ENSG00000004866	ST7	8300	1	0	1	1	0	1	1	0.066885	0.338775	-0.218814	0.571646	0.307836	0.0528576	-0.198543	-0.659317	-0.110304	0.49087	0.0250862	-0.181153	0.0915788	0.0661736	-0.2943	-0.274857	-0.0898114	0.250058	-0.19015	-0.0100456	0
81			8301	0	0	0	1	0	0	0											-0.101843	-0.20012	0.26572	0.275475	1.18569	1.51612	1.39991	0.659446	0.785639	2.28552
82			8302	0	0	0	1	0	0	0											-1.03837	-1.17945	0.029642	-0.142286	-0.164402	0.460176	0.847298	0.811656	-1.85982	0.0581413
83	ENSG00000004897	CDC27	17185	1	0	1	1	0	1	1	-0.490819	0.0182778	-1.35596	-0.233422	-0.269126	-0.503116	-0.706416	-0.327711	-0.537974	-0.499841	-0.297436	0.123516	0.61736	0.487595	-0.479614	-0.0800536	-0.35822	0.124157	-0.252448	0.252264	0
84	ENSG00000004948	CALCR	8110	1	0	1	0	0	1	1								-6.5657	-7.3447		1.42638	0.924746	0.0291219	0.382174	0.214914	1.13973	1.3839	0.54732	0.874694	0.478816	0
85	ENSG00000004975	DVL2	16655	1	0	1	1	0	1	1	0.23278	0.291109	-0.156803	-0.657757	-0.490798	-0.0352466	-0.16617	-0.0385487	-0.500106	-0.325104	-0.0485503	-0.0663408	0.152943	0.424726	-0.278832	-0.158283	-0.0563181	0.221174	-0.205019	0.140088	0
86	ENSG00000005007	UPF1	19328	1	0	1	0	0	1	1	0.384237	0.145654	0.183351	0.182036	-0.00658222	0.708187	0.724263	0.358078	0.139595	0.503051	-0.0518301	-0.0999969	-0.19182	-0.0211785	-0.702474	0.0219393	-0.17957	-0.0737313	-0.0893238	0.353203	0
87	ENSG00000005020	SKAP2	7793	1	0	1	1	0	0	1	2.62211	0.00860802	0.989265	2.47234	1.20802	-0.525461	2.83209	-4.68415	1.83349	2.87529	4.88058	2.23274	3.91182	1.09111	2.59367	2.46766	7.07555	1.48551	3.90428	5.4858	0	longlist
88			7794	1	0	1	1	0	1	1											-0.507958	0.090463	-0.378682	0.037114	-0.0485043	0.18522	-0.343245	0.397853	3.20976	0.311355
89	ENSG00000005073	HOXA11	7814	1	0	1	1	0	1	1	-1.59957	3.07326	-0.600121	7.83255	6.5785				5.49295	2.67112	4.57271	2.67989	3.49752	1.37559	4.19155	5.44752	6.53444	5.58256	3.47466	5.16602	0
90	ENSG00000005100	DHX33	16622	1	0	1	1	0	1	1	0.116163	0.109322	-0.922885	0.263066	-0.752879	0.0964199	-0.0147549	0.365492	0.0776672	0.0117636	-0.192439	0.217641	-0.120148	0.196061	-0.0544638	-0.209467	-0.211026	-0.026879	-0.0114239	0.0789543	0
91	ENSG00000005108	THSD7A	7726	1	0	1	0	0	1	1	2.66823	-0.104013	3.38317	1.0662	-0.847288	-0.181616	-2.40475	-1.84511	1.55074	0.404302	-0.305809	-0.00334068	-0.243708	0.0988437	-0.349376	-0.0179259	0.0283689	0.216351	-0.593582	0.0993317	0
92	ENSG00000005156	LIG3	16932	1	0	1	0	0	1	1	-0.262782	-0.660939	-0.53411	-0.892224	-0.847813	-0.544045	-1.03369	-0.364098	-0.650701	-0.940886	-0.0802939	-0.163781	0.033248	0.000269605	-0.222098	-0.150365	0.00319241	-0.0283574	-0.411181	-0.0747717	0
93	ENSG00000005175	RPAP3	14271	1	0	1	0	0	1	1	-0.0244544	-0.281654	-0.35771	-0.0411294	0.107444	-0.237602	0.0561131	-0.341909	0.37701	-0.527948	-0.359186	0.33534	0.525467	0.631599	-0.422104	-0.119019	-0.444362	0.666231	-0.525383	-0.738032	0
94	ENSG00000005187	ACSM3	18113	1	0	1	0	0	1	1	-3.8572	-7.48604		-5.50009	-4.14985	-6.97718	-4.69634	-9.8359	-6.74986	-2.62535	-0.855762	-0.956701	-0.242895	1.37429	-0.881268	-1.40597	1.88313	-0.74684	-0.400539	-0.936782	0
95	ENSG00000005194	CIAPIN1	18373	0	0	1	0	0	1	1	-0.227634	-0.468564	-0.210947	-0.376999	-0.700764	-0.376801	-0.517482	-0.21888	-0.655917	-0.302265	-0.395241	-0.104065	-0.418228	0.0627944	-0.0142629	-0.0467699	-0.15321	-0.0201667	-0.329711	0.164259	0
96	ENSG00000005206	SPPL2B	18877	1	0	1	1	0	1	1	0.0985908	-0.748245	0.946912	0.579257	0.257961	1.17601	0.91085	0.58982	0.960578	0.465538	-0.107078	0.0419383	-0.13343	0.231724	-0.113011	-0.23652	0.052712	0.0867936	-0.0632432	0.169863	0
97	ENSG00000005238	FAM214B	10072	0	0	0	0	0	1	0	-0.552706	0.76007	0.641857	0.311628	0.121742	0.214943	0.446228	0.0155461	0.0777906	0.680633	0.258545	0.642265	0.242252	0.389261	0.295324	0.0470558	0.1202	0.41603	0.120751	0.135807	0
98			10071	0	0	1	0	0	0	0											0.23166	0.784547	0.650282	0.435606	0.765461	0.0915181	0.125215	1.44539	0.0262895	-0.00212084
99	ENSG00000005243	COPZ2	17200	0	0	0	1	0	0	0	-2.09306	2.79279	-0.726564	1.14695	3.98149	-0.0986599	0.822111	-1.45653	0.102463	2.8579	-1.44078	-1.53746	-1.63623	-1.52586	-1.9711	-1.13395	-0.730411	-0.969504	-1.69421	-1.36534	0
100	ENSG00000005249	PRKAR2B	8267	0	0	0	0	0	1	1	0.729027	-1.39317	1.45251	1.58515	-1.29082	-0.764893	-0.324864	0.217488	1.41442	1.27842	-0.463437	-0.861905	-0.434205	-0.519855	-0.583203	-0.627032	-0.947465	-0.313243	-0.732517	0.242628	0
101	ENSG00000005339	CREBBP	17998	0	0	0	1	0	0	0	0.103979	-0.73432	0.0230525	-0.392361	-0.557994	-0.2456	-0.406366	-0.618966	-0.801843	-0.715059	0.180007	0.104953	-0.0754005	0.178683	-0.292536	0.677849	-0.0482655	0.0547937	0.0164687	0.169267	0
102			17999	0	0	0	0	0	1	0											0.758008	0.572382	0.533951	0.6329	0.610254	0.879952	1.77738	0.876392	0.648792	0.779081
103	ENSG00000005436	GCFC2	4804	1	0	0	0	0	1	1	-0.16956	-0.752346	-0.554424	-0.371412	-0.85038	-0.132433	-0.0129485	-0.250765	-0.408754	-0.117237	-0.348937	-0.363275	-0.389939	-0.175489	-0.830156	-0.194763	0.176238	0.14994	0.0230511	0.0709437	0
104	ENSG00000005448	WDR54	4774	1	0	1	1	0	1	1	0.258834	-0.0251293	0.129055	-0.101286	-1.43364	-0.283064	-0.165785	0.880168	-0.427472	-0.738885	-0.483819	-0.343794	-0.264757	0.0352698	-0.45858	-0.170698	-0.111144	-0.0882837	-0.0673645	-0.0859032	0
105	ENSG00000005469	CROT	8082	1	0	1	1	0	1	1	1.58293	0.372583	1.15935	1.2366	2.31449	1.3776	1.66704	0.107166	2.59982	1.18739	-2.06139	0.343286	-1.94022	-1.4648	-2.3144	-1.13312	-1.26475	-0.940275	-0.653676	-0.617366	2	longlist
106	ENSG00000005471	ABCB4	8083	0	0	1	1	0	1	1				0.276391					2.05581		2.41942	1.3621	-0.535692	1.22441	-3.10009	0.14571	-1.64767	2.31128	-1.33446	-0.0981751	0
107	ENSG00000005483	KMT2E	8256	0	0	0	0	0	1	1	1.0855	0.764911	0.419247	0.733941	0.285038	0.746082	0.498534	0.235961	0.359097	0.471925	-0.192991	-0.107316	0.120717	0.149797	0.00434324	-0.31606	0.0440668	0.0199736	-0.405485	0.0333487	0
108	ENSG00000005486	RHBDD2	8050	1	0	1	1	0	1	1	1.61245	1.50795	1.17349	1.41129	1.01515	1.34421	1.35633	0.512051	1.76632	1.22353	-0.14539	-0.446007	-0.400138	-0.343823	-0.581959	-0.154278	-0.219367	-0.183792	-0.783132	-0.287085	0
109	ENSG00000005513	SOX8	17832	1	0	0	0	0	1	1	5.98212	3.38391	3.83245	5.61741	1.72913	6.92026	3.63215	5.82697	7.51816	7.0294	0.00324293	-0.295287	-0.329653	-0.527962	-0.151899	-0.0693953	-0.0701004	-0.231201	-0.207469	0.0466682	0
110			17831	0	0	0	0	0	1	0											3.37944	-0.56165	0.517428	2.43919	2.1647	5.40527	5.72343	0.741397	0.610711	4.96301
111	ENSG00000005700	IBTK	9535	1	0	1	0	0	1	1	-0.802794	-0.507936	-0.562918	-0.696161	-0.185261	-0.638996	-0.194528	-0.51724	-0.13104	-0.416459	0.0263429	0.628682	-0.123255	0.489678	-0.314289	0.225378	0.188251	0.286685	-0.841405	0.324238	0
112	ENSG00000005801	ZNF195	11450	1	0	1	1	0	1	1	0.182092	-0.807304	-1.82897	-0.738335	-1.61672	-0.365961	-0.606067	-0.313954	0.130063	-0.76925	-0.182742	-0.104521	0.262409	0.0828727	0.101126	-0.365143	-0.132738	0.339856	-0.417074	-0.0548093	0
113	ENSG00000005810	MYCBP2	13756	0	0	1	0	0	1	1	-0.152612	-0.534473	-0.426165	-1.11984	0.209348	-0.848937	0.172747	0.421249	0.165937	-1.06787	-0.0866397	0.155686	0.320355	0.300215	0.00157576	-0.0373247	-0.146328	0.0477801	-0.303775	0.22416	0
114	ENSG00000005812	FBXL3	13755	1	0	1	0	0	1	1	0.125737	0.81214	0.147488	0.18372	0.98238	-0.294218	0.91348	0.445629	0.730186	0.0821144	-0.203201	-0.221725	-0.0279894	-0.0609051	-0.0613321	0.0448856	-0.0314415	0.032271	0.112552	0.0605994	0
115	ENSG00000005882	PDK2	17263	1	0	1	1	0	1	1	0.295151	0.0351817	1.1027	0.0852976	1.34692	0.526595	0.525338	0.321706	1.15534	0.686903	-0.429074	0.280382	-0.156009	0.403044	-0.527861	-0.396367	-0.128634	0.142275	-0.543264	0.0300463	0
116	ENSG00000005884	ITGA3	17262	1	0	1	1	0	1	1	2.7441	5.37549	5.05522	4.5755	4.9113	2.7689	5.97998	5.49806	4.39211	2.73195	0.0570931	0.175955	0.119574	0.141948	0.0520153	0.0147275	-0.0802825	-0.215085	0.0834253	0.361197	0
117	ENSG00000005961	ITGA2B	17148	0	0	0	1	1	0	0		-3.42093		-0.750011	-2.07215	-0.719256	-1.6402	-1.0367		-0.868558	-0.684858	-0.863309	-1.56506	-1.02626	-1.8969	-0.778577	-0.588545	-0.761361	-1.25137	-0.260552	0
118	ENSG00000006007	GDE1	18102	1	0	1	0	0	1	1	-0.0208889	0.0586698	-0.22209	0.0589505	-0.0718935	-0.14982	0.0181505	-0.273312	-0.295601	0.272387	-0.123994	0.164734	-0.083974	0.235739	0.0579475	-0.342767	-0.0639843	0.207051	-0.357356	0.0549639	0
119			18103	0	0	0	0	0	1	0											-0.201653	0.609353	0.672923	0.497246	0.261478	-0.322849	-0.161114	0.899525	-0.236605	-0.179059
120	ENSG00000006042	TMEM98	16924	1	0	1	0	0	1	1	-3.74729	-0.0421259	-4.28828	-0.57662	-0.640129	-2.1215	-1.39561	-2.14375	-2.00484	-2.82553	0.443508	-0.501974	0.277185	-0.0975625	-0.635954	0.215061	0.025916	-0.00555734	-0.262325	0.362225	0
121	ENSG00000006047	YBX2	16662	1	0	0	1	0	1	1		-5.22613			-4.70294	0.764991	1.36348	1.32		-1.46268	0.365225	0.429511	0.349829	0.143814	0.260052	0.81665	0.633599	0.928662	0.299226	0.633665	0
122	ENSG00000006062	MAP3K14	17171	1	0	1	0	0	1	1	-0.262507	-0.0870348	0.192753	1.12382	0.549742	-0.237107	-0.354332	-0.389709	1.44558	-0.156752	0.0392291	-0.169527	-0.153801	0.119621	-0.323303	0.00943467	0.0105266	-0.0624023	-0.151379	0.356916	0
123	ENSG00000006071	ABCC8	11564	0	0	0	1	0	0	0	4.77646	-3.944		0.985982	-2.85703	1.14952	-1.72244	1.53107		0.0910286	-0.218921	-0.402594	-0.476943	-0.0859836	0.11093	-0.307056	0.36652	0.76976	-0.19428	0.23069	0
124			11565	1	0	1	0	0	1	1											-0.0627254	-0.779293	-0.591875	-0.648077	-1.39119	0.16109	-0.135643	0.819626	0.501398	-0.21924
125	ENSG00000006118	TMEM132A	11819	1	0	1	1	0	1	1	1.74501	1.23685	0.0969921	0.908462	0.421409	1.00301	1.64931	0.655056	1.80918	2.55094	-0.511319	-0.527744	0.0596763	0.438226	0.153256	-0.112403	-0.223159	0.0166029	-0.147002	-0.0326188	0
126	ENSG00000006125	AP2B1	16942	1	0	1	0	0	1	1	-0.455962	0.424969	-0.451922	0.0899347	-0.0687604	-0.117035	0.290335	0.394726	-0.180176	0.023941	-0.10711	0.171052	-0.14561	0.398854	-0.123805	-0.276777	-0.0512226	-0.195087	0.00520182	0.225786	0
127	ENSG00000006128	TAC1	8139	1	0	1	0	0	1	1		-11.1417		-3.12952	-8.68511	-1.53219	-7.48854	-9.67038		-8.92612	3.3487	5.5962	3.18723	3.46661	3.79976	3.17055	3.51236	5.1919	3.72184	3.23015	24
128	ENSG00000006194	ZNF263	17984	1	0	1	0	0	1	1	0.121467	-0.264211	0.534654	0.121038	-0.146863	0.084091	-0.0822254	-0.198876	-0.0578962	0.038459	-0.557502	-0.385609	-0.507146	0.107401	-0.157778	-0.288644	0.0471648	-0.134796	-0.526715	-0.0186008	0
129	ENSG00000006210	CX3CL1	18370	1	0	1	0	0	1	1	4.33121	2.91133	4.09152	4.53443	2.5101	3.78185	3.57168	3.98738	3.84182	4.55065	-1.70936	-0.491326	-1.8165	-0.403651	-0.154766	-0.40883	-0.281687	-0.544473	-1.05404	-0.161226	1
130			18371	0	0	0	1	0	0	0											-0.3518	-1.32021	0.181586	-0.985148	0.101264	-0.0975601	0.361912	0.428353	0.81719	0.520167
131	ENSG00000006282	SPATA20	17278	0	0	0	1	0	1	1	-0.48851	0.458159	-1.11744	0.374874	2.24332	1.59569	1.48612	-0.0642141	1.21343	2.35778	0.236965	-0.238586	-0.0462327	0.226167	-0.321125	0.0361684	-0.0387289	0.226569	-0.181812	-0.0336847	0
132			17279	0	0	1	1	1	0	0											-0.650669	-0.673969	-0.823871	-0.681401	-0.383712	0.174626	0.409712	-0.0555344	-0.0543318	0.040216
133	ENSG00000006283	CACNA1G	17280	0	0	0	0	0	1	0	1.21421	-2.16159	0.929475	0.589445	2.22132	1.73851	0.211158	-1.14544	3.95909	-1.40527	0.444612	-0.509177	-0.192314	0.147967	-0.0233249	0.384789	0.115819	0.262733	-0.238504	0.729297	0
134	ENSG00000006327	TNFRSF12A	17964	0	0	0	0	0	1	0	0.706504	3.48924	2.75854	4.20424	2.35725	1.57378	3.58009	1.80892	1.13457	1.9089	0.92347	-1.12639	-0.737467	-0.141727	1.10629	1.72708	3.14573	1.90269	1.21972	0.590048	0
135	ENSG00000006377	DLX6	8132	0	0	0	0	0	1	0				7.50345						6.06801	4.73774	3.75704	1.29063	0.228628	2.69239	2.53771	5.89369	5.7653	2.94972	2.77165	0	longlist
136			8133	1	0	0	1	0	0	0											2.95587	2.61599	1.49839	2.92397	2.37239	4.14038	3.8092	3.57599	2.84386	2.72897
137	ENSG00000006432	MAP3K9	16113	1	0	0	0	0	0	1	-2.05122	-5.63753	-3.51827	0.122769	-0.932128	-1.4462	-1.23835	-1.06807	-2.06351	-1.4485	2.0365	-0.120504	0.00848603	0.0639572	-1.83489	3.77853	-0.286217	3.7557	0.133154	0.169688	4
138			16114	0	0	0	0	0	1	0											3.97095	2.99476	5.05782	1.01947	1.77372	2.55099	4.57235	0.581759	3.56099	1.78203
139	ENSG00000006451	RALA	7887	1	0	1	0	0	1	1	0.737527	1.10042	0.678156	0.701305	0.346476	0.479604	0.201295	0.08163	0.809309	-0.429489	-0.0987647	-0.0726433	-0.195566	0.0591683	0.0157001	0.108243	-0.0880847	0.221801	-0.291657	0.0526437	0
140	ENSG00000006453	BAIAP2L1	8147	1	0	1	1	0	1	1	-4.08342	-5.45874	-7.84286	-7.10316	-3.41541	-6.1354	-4.82818	-6.4633	-1.08433	-6.22744	0.830062	0.174292	0.277836	1.73884	0.138115	1.24314	1.32566	2.27638	-0.0483306	1.33993	0	longlist
141	ENSG00000006468	ETV1	7731	1	0	1	1	0	0	1	5.12288	4.54839	5.4583	5.1712	3.78342	5.15742	4.62068	4.16449	4.91941	4.93283	-0.349657	0.151463	-0.166465	0.257573	-0.163707	-0.444608	-0.387289	0.355043	0.079955	-0.341545	0
142			7732	1	0	1	0	0	1	1											-0.529296	0.0333734	-0.0362382	0.00804219	-0.812077	-0.715613	-0.400978	0.330124	-0.675145	-0.375241
143	ENSG00000006530	AGK	8432	1	0	1	0	0	1	1	0.209688	1.44617	0.368758	1.14748	0.565425	0.399362	1.05544	0.165016	0.147465	0.751466	-1.04992	-1.06857	-1.37577	-1.2102	-1.33919	-0.448335	-0.741287	-0.594233	-1.18769	-0.774957	0
144	ENSG00000006534	ALDH3B1	12092	1	0	1	0	0	1	1	0.0993428	3.64756	0.541354	1.60312	3.25122	1.20015	0.925015	2.41415	1.00419	2.75666	-0.0257339	-1.70586	0.149574	-1.71129	0.0523476	0.244219	0.226643	0.217689	0.191485	0.300766	1	shortlist
145			12093	0	0	1	0	0	0	1											-1.75274	-2.10247	-2.58271	-1.94288	-2.48167	-1.76901	-3.08057	-2.04485	-0.974784	-0.754037		longlist
146	ENSG00000006576	PHTF2	8066	1	0	1	0	0	1	1	0.248607	1.47219	0.494161	1.71235	1.8639	0.93433	0.586594	0.524543	0.267674	0.866679	-0.0176929	-0.0992304	-0.00246548	0.0924307	-0.116071	-0.192971	-0.115289	0.20234	-0.0734416	-0.0536363	0
147	ENSG00000006607	FARP2	5655	1	0	1	0	0	1	1	-0.715558	-0.179465	-0.720979	-0.570064	0.0985148	-0.049174	0.18199	1.08083	-1.5236	-0.961266	-0.13511	-0.223232	-0.702595	0.215263	-0.0766673	0.0223714	0.15931	0.190755	0.572884	0.321652	0
148	ENSG00000006625	GGCT	7845	1	0	0	1	0	1	1	0.648145	0.607159	0.224566	-0.214978	0.184664	0.670168	0.213163	-0.520407	0.110168	-0.00689998	-2.7862	-2.54217	-2.11238	-1.8915	-2.92451	-2.33302	-1.67285	-1.2829	-1.26874	-1.2512	0
149	ENSG00000006634	DBF4	8086	1	0	1	1	0	1	1	0.824915	0.553128	0.310559	-0.172167	-0.782787	0.0391593	0.0109566	-0.255268	-0.162054	-0.617209	0.0447439	0.0566778	0.0364571	0.194707	-0.331558	-0.0900082	-0.138125	0.153385	-0.0943553	0.131501	0
150	ENSG00000006638	TBXA2R	18909	1	0	1	0	0	1	1	-1.58067	4.67085	2.7037	3.45439	5.61251	3.55886	3.75645	3.61853			-1.49857	-1.75383	-2.0929	-2.51148	-2.66522	-1.45958	-1.41253	-1.60747	-1.53293	-0.242263	32	longlist
151	ENSG00000006652	IFRD1	8283	1	0	1	1	1	1	1	0.496156	0.369978	-0.109258	0.855202	0.142613	0.397304	0.0500481	-0.300581	1.72144	0.231426	-0.131747	-0.255276	-0.0500689	0.0695141	-0.262493	-0.180823	-0.0960833	0.065491	-0.217821	-0.018835	0
152	ENSG00000006695	COX10	16765	1	0	1	1	0	0	1	-0.681112	-0.691048	-0.731995	-0.895001	-0.540957	-0.649519	-0.445873	-0.0413319	-0.838575	-0.656743	-0.188464	-0.160176	-0.017334	0.103571	-0.341516	-0.0108902	-0.0434872	0.0502254	-0.368328	-0.256017	0
153	ENSG00000006704	GTF2IRD1	8042	1	0	1	0	0	1	1	-0.0754928	0.608033	-0.212608	0.172353	-0.204773	0.27027	0.000432418	0.0821659	0.0338478	0.124407	0.0754408	-0.620452	-0.367101	-0.325418	-0.378932	-0.282891	-0.37368	-0.371679	-0.153163	0.0527971	0
154			8043	0	0	1	0	0	0	0											-3.77406	-2.48945	-3.60887	-3.32371	-2.75099	-2.96814	-2.85341	-2.84009	-1.62755	-1.38772
155	ENSG00000006715	VPS41	7883	1	0	1	1	0	1	1	0.706706	0.686119	0.45762	1.0704	0.399336	1.11127	1.06814	0.224131	0.769443	1.21669	-0.127574	0.214608	0.187013	0.248372	0.386705	-0.23071	0.0959219	0.547509	0.631749	0.235263	0
156	ENSG00000006740	ARHGAP44	16761	0	0	0	0	0	1	1	-12.2819	-11.7377	-6.13325	-4.4555	-0.460808	-3.82077	-9.70533	-7.92444	-6.48244	-7.2935	3.82603	4.31861	0.89718	0.469315	-3.36858	1.66855	2.58909	3.23416	2.9641	4.46918	0
157	ENSG00000006744	ELAC2	16762	1	0	1	1	0	1	1	-0.3183	-0.0490774	-0.153438	-0.435124	-0.0257997	-0.383451	-0.301442	-0.0810767	-0.166986	-0.354811	-0.0555362	0.21395	-0.061962	0.485794	-0.0967047	0.0548893	0.103384	0.367133	-0.277289	0.305116	0
158	ENSG00000006831	ADIPOR2	13998	0	0	1	0	0	1	1	-0.0412167	0.0162356	-0.145025	0.0273104	0.0977476	-0.0493016	-0.386635	-0.348831	-0.000121597	0.154533	-0.198131	0.354857	0.252798	0.194509	-0.155293	-0.378692	0.0528452	-0.226131	-0.0522328	0.08692	0
159	ENSG00000006837	CDKL3	6257	1	0	1	0	0	0	1	1.87685		1.86186			1.24455	0.459581	0.911498	1.30381		0.0979052	0.23965	0.0840848	0.499036	0.337589	-0.0986634	-0.148114	0.154573	0.150853	0.135301	0
160			6258	0	0	1	0	0	1	0											-0.244368	0.142553	0.126551	0.342305	-0.184801	-0.0428251	-0.107808	0.150746	-0.195162	-0.0578928
161	ENSG00000007062	PROM1	6920	1	0	1	0	0	1	1	2.90077	-3.93823	-1.1278	1.25607	-1.85705	-1.70601	-3.2507	-1.22933	-1.32725	-0.597208	1.09974	-0.0393984	-0.772055	-0.156838	2.56277	1.81336	3.94579	4.07333	2.14452	4.93136	0
162			6919	1	0	1	1	0	1	1											-0.181074	0.0623206	0.186278	0.316128	0.332422	0.611226	0.0575034	-0.0338703	0.67642	0.241788
163	ENSG00000007080	CCDC124	19295	0	0	1	0	0	1	1	0.233507	0.357842	0.442403	0.164141	0.306537	0.548644	0.581742	0.487348	0.124408	0.00139736	0.152592	-0.0256644	-0.029618	0.107418	-0.0799176	-0.182593	-0.117333	0.066436	-0.0491768	0.220859	0
164	ENSG00000007168	PAFAH1B1	16554	1	0	1	0	0	1	1	0.309666	0.0564326	0.0465708	0.538462	0.125541	0.139899	0.173686	0.229373	-0.00409647	0.208483	-0.0354825	0.0929146	0.198542	0.172776	-0.22111	0.077668	-0.0577465	-0.386084	-0.164833	0.141022	0
165	ENSG00000007171	NOS2	16850	0	0	0	1	0	0	0	6.37441	5.95027	8.97331	5.04275	5.69528	4.49595	3.32218	1.71499	5.12391	4.71022	-1.50211	-2.64964	-3.0731	0.478211	-2.93746	-1.68608	-1.86728	-2.50235	-0.998885	-0.40181	47	longlist
166			16851	1	0	1	0	0	1	0											-0.470938	-2.66416	-1.64992	-1.64664	-0.747299	-0.345162	-0.0703014	-1.05372	-0.090201	-0.385126		longlist
167	ENSG00000007174	DNAH9	16756	0	0	0	0	0	1	1	2.70362	1.83565	1.89696	1.06771	2.03151	2.99186	3.784	1.19465	6.77665	2.84842	0.326326	0.184509	0.0676092	0.0404606	0.347347	-0.172416	-0.16668	0.248057	0.0206978	0.222053	0
168			16757	1	0	1	1	0	1	1											0.206051	1.18728	0.179284	0.326991	0.369568	0.863758	1.38943	0.856597	0.844556	0.53185
169	ENSG00000007202	KIAA0100	16864	1	0	0	1	0	1	1	0.0188046	0.221556	-0.151308	-0.340627	0.0897111	0.00412249	0.115222	-0.0138033	-0.310045	0.00765327	-0.179761	-0.36472	-0.185984	-0.0412605	-0.437912	-0.434613	-0.523681	-0.142418	-0.291914	0.0342001	0
170	ENSG00000007341	ST7L	2311	1	0	1	1	0	1	1	0.390841	-0.0954761	0.364745	0.20658	0.413839	0.366776	0.363286	0.434199	0.253174	0.239189	-0.150799	0.111895	0.15542	0.32165	-0.0954845	-0.0816019	-0.222118	-0.00980328	-0.0721061	0.114148	0
171	ENSG00000007372	PAX6	11632	0	0	0	1	0	0	0	0.7919	-3.88799	3.85753	-2.16699	-3.07222	-0.787375	-1.36855	-2.97636	-0.359968	-0.697032	6.25484	5.39652	5.59173	5.54472	5.18899	5.3797	5.69931	5.28538	4.42577	5.83624	0
172			11633	0	0	0	1	0	0	0											5.09926	3.29259	5.19199	2.04904	4.43115	2.93409	3.65234	3.87428	2.97705	3.78936
173			11634	1	0	1	1	0	0	0											7.19065	5.99501	6.1343	6.33847	5.20604	4.29851	5.28566	5.07351	2.06584	5.70432
174			11635	0	0	0	1	0	1	0											6.60721	6.07055	5.72221	6.11118	6.0725	5.64819	6.88805	6.7638	2.43806	6.2124
175			11636	0	0	1	1	0	0	0											5.52527	5.29161	4.88637	5.77779	6.50109	5.87368	6.67922	5.61213	1.67741	5.91161
176			11637	1	0	1	0	0	1	1											0.0551385	0.6567	-0.0130102	0.440706	0.0574152	0.481597	0.35195	0.642849	-0.844365	0.225036
177			11638	0	0	1	0	0	0	0											4.72146	2.63332	2.89675	1.53048	2.59053	6.07729	5.71688	4.46373	1.24146	6.3372
178			11639	0	0	1	0	0	0	0											4.59125	1.0589	1.95827	2.18353	2.44618	5.00107	3.55759	3.87604	0.627044	6.45346
179			11640	1	0	1	0	0	1	1											2.20253	0.838501	-0.0782427	-0.123253	-1.2362	1.69801	0.991253	1.42337	-0.575398	0.488336
180			11641	0	0	0	0	0	1	0											4.82896	4.68533	4.32512	4.17694	3.23794	4.69646	5.47591	4.5414	4.65353	5.19264
181	ENSG00000007376	RPUSD1	17818	1	0	1	1	0	1	1	-0.27864	0.177621	0.619456	0.0978187	-0.202359	0.172103	-0.0833848	-0.34243	-0.0259398	-0.232002	0.311836	-0.18597	0.0809063	-0.0208567	0.1006	-0.0447811	-0.234784	-0.13809	-0.0669917	0.207439	0
182	ENSG00000007392	LUC7L	17777	1	0	1	1	0	1	1	-0.67047	-1.35406	-0.276222	-0.725449	-1.25031	-0.257993	-0.0558872	-0.268249	-0.215665	-0.846044	-2.07404	-0.0512827	-0.535028	-0.49518	-0.595291	-0.155111	-0.567051	-0.243935	-0.383518	-0.214917	0
183	ENSG00000007402	CACNA2D2	3585	1	0	1	0	0	1	1	-2.54766	-2.39904	-2.94907	-2.37086	-2.98484	-3.3444	-2.79754	-1.15092	-6.24068	-4.28333	1.29679	-0.0189242	-0.463015	0.0646286	-0.696172	-0.520971	-0.24414	-0.0394435	-0.253789	-0.157775	0
184	ENSG00000007516	BAIAP3	17853	1	0	1	0	0	1	1	2.7492	-2.45583	-0.14303	1.64997	-4.49392	1.16433	1.5157	0.489956	2.98151	1.74351	0.3221	0.315057	-0.0739097	-0.338826	-0.536025	-0.638469	0.240166	-0.290209	0.12507	0.194151	0
185			17854	1	0	1	1	0	1	1											0.179572	-1.27329	-1.00308	-1.07197	-0.410253	0.664454	-0.781887	-0.0500551	-1.16216	0.0519145
186			17855	0	0	0	1	1	0	0											-1.18981	-2.68261	-2.09984	-0.308227	-1.44715	-0.334912	0.262701	-1.19917	0.792169	-0.0127667
187	ENSG00000007520	TSR3	17856	0	0	0	1	0	0	1	0.0564117	0.531168	0.975032	0.118745	0.179813	0.0733746	0.0815926	-0.17876	-0.0881223	0.420892	0.157973	-0.373863	-0.15423	-0.169249	-0.499738	-0.0886778	-0.0563218	-0.164821	-0.270566	0.450249	0
188	ENSG00000007541	PIGQ	17792	1	0	1	0	0	1	1	-0.535757	-0.354469	1.38353	0.56583	-0.892925	0.32748	0.238821	-0.0560814	-0.0938845	0.308649	-0.238274	0.0800523	-0.209135	-0.160571	0.199998	0.115618	-0.217763	0.0703451	-0.327549	0.406919	0
189			17793	0	0	0	1	0	0	0											-0.0678357	0.0605059	-0.0658468	0.456779	0.470748	0.414921	0.721352	0.0195434	0.633192	0.374899
190	ENSG00000007866	TEAD3	9305	1	0	1	0	0	0	1	-1.98476	-2.15598	-1.85872	-1.64986	-0.0837569	-1.32919	-0.73193	-1.4004	-2.28838	-1.36631	0.263518	0.0610978	-0.0408035	0.333518	0.124991	0.434117	0.341524	0.127511	-0.167943	0.32823	0
191	ENSG00000007923	DNAJC11	1360	0	0	0	1	0	0	0	-0.839094	-0.730787	-0.581285	-0.640842	-1.14434	-0.557271	-0.65809	-0.63403	-0.6062	-1.5505	-0.102273	-0.859805	-0.522272	-0.355106	-0.419669	0.417481	0.527731	-0.928424	0.0980504	-0.350683	0
192			1361	1	0	1	1	0	1	1											0.00569467	-0.362603	-0.240969	-0.154509	0.0955472	-0.141034	-0.0449363	0.0453311	-0.3218	-0.224552
193	ENSG00000007944	MYLIP	8714	1	0	1	1	0	1	1	-2.66199	-5.99525	-0.819187	-0.968495	1.11094	-0.963042	-0.783045	-1.46278	-0.98631	-0.632228	0.100162	0.309456	0.0304471	0.215613	-0.435172	-0.0929377	0.236883	0.358723	-0.433493	0.177124	0
194	ENSG00000007968	E2F2	1557	1	0	1	0	0	1	1	1.35373	-0.743361	0.329897	-0.277475	-3.85376	-0.21288	-0.586986	-0.177688	-0.930544	-1.32128	-0.458694	-0.334316	-0.320388	-0.0392893	-0.0216672	-0.290085	-0.216827	0.015733	-0.240357	0.113008	0
195	ENSG00000008018	PSMB1	9998	1	0	0	1	0	0	1	-0.0174815	0.157079	0.2422	0.136643	0.0355373	-0.21449	-1.36114	-0.158523	-0.495842	-0.218257	0.00363519	0.312781	0.51844	0.58075	0.469697	-0.224915	0.707287	1.01652	0.164066	0.0956566	0
196			9999	0	0	0	0	0	1	0											-0.169927	0.014901	0.162641	0.149994	0.186665	-0.338091	0.337948	0.243969	-0.137112	0.408983
197	ENSG00000008083	JARID2	8712	0	0	0	1	0	0	0	0.825165	-0.696271	-0.301371	-0.234693	-0.989687	-0.671942	-1.29708	-1.10047	-0.676292	-1.12341	0.164958	0.670419	0.395871	0.503743	0.149589	0.42904	0.331181	0.398682	0.430133	-0.065978	0
198			8710	1	0	1	0	0	1	1											-0.000740612	0.287703	0.272541	0.34579	0.291615	-0.0771793	-0.126742	0.350009	-0.180637	0.232342
199			8711	0	0	0	1	1	0	0											0.0991486	0.293076	0.228066	0.13755	0.0648244	0.422865	0.126553	0.254646	0.239216	0.141861
200	ENSG00000008130	NADK	1227	0	0	0	1	1	0	0	0.188785	0.638264	0.82892	0.0456374	-0.0412764	0.630461	0.568309	0.378894	0.358368	0.569271	0.0626232	0.00669586	-0.292213	0.0127793	-0.535764	-0.00546257	0.206236	-0.208053	0.179946	0.0656855	0
201			1228	0	0	0	1	0	1	1											-0.547413	-1.01158	-0.711704	-0.766602	-0.792186	-0.0695497	0.0485864	-0.479298	-1.56832	0.180782
202			1229	1	0	1	0	0	1	1											-0.326545	-1.03007	-1.10544	0.102451	-1.93385	-0.221875	-0.616227	-0.227039	-2.17446	-0.758158
203	ENSG00000008196	TFAP2B	9454	0	0	0	1	0	0	0	-7.023	-5.42348	-4.54422	-5.91629	-5.25737	-9.13065	-16.0278	-14.6998	-13.1079	-5.85413	-0.546572	2.71956	0.0157844	-1.50699	-0.962109	0.443254	0.541418	1.34357	-0.559124	3.664	0
204			9455	0	1	0	0	0	0	0											0.356038	1.86531	3.33861	4.00784	3.71312	-1.94898	0.246445	1.08688	-2.05674	3.93806		longlist
205	ENSG00000008256	CYTH3	7704	0	0	0	1	0	0	0	0.555869	1.69884	1.69695	0.572459	1.63963	0.78991	0.554046	0.240375	0.853784	0.783601	0.0118196	-0.287292	-0.235161	-0.210451	-0.312492	0.197469	0.303447	-0.15192	0.0183208	-0.0111096	0
206	ENSG00000008277	ADAM22	8087	1	0	1	1	0	1	1	5.40716	1.35762	3.97939	3.12058	0.913716	2.9929	2.46111	3.53818	3.71925	2.78041	-0.411101	0.00164784	-0.103699	0.0317864	-0.19038	-0.264036	0.107716	-0.174792	-0.269525	-0.0286724	0
207	ENSG00000008282	SYPL1	8263	1	0	1	1	0	1	1	0.923294	2.33275	1.29959	1.08395	2.22722	0.993237	0.733484	0.0502477	1.59626	1.46879	-0.251413	-0.176066	-0.0887622	0.206009	-0.915968	-0.278973	-0.117947	0.123268	-0.485344	0.13538	0
208	ENSG00000008283	CYB561	17370	0	0	1	1	0	0	0	0.442652	0.040868	2.9017	0.639107	0.911527	0.348067	1.30126	-0.0996731	-0.809381	0.618899	-0.327464	-2.43003	-1.78398	-0.257106	-0.145395	-0.822199	0.162066	-0.220664	0.132063	-0.0829171	0	longlist
209			17371	1	0	1	0	0	1	1											0.48076	1.61559	-0.290909	0.377223	0.721778	0.881011	0.843388	1.08675	1.70176	1.55115
210			17372	1	0	1	0	0	1	1											-1.0181	-2.13648	-1.86745	-1.32639	-2.47697	0.0570688	-0.452123	-1.12099	-1.11093	-0.820663		longlist
211	ENSG00000008294	SPAG9	17290	1	0	1	1	0	1	1	1.04815	0.256769	0.322907	0.979342	0.40079	1.15261	0.384778	0.784869	0.733798	1.12361	0.154248	-0.149548	0.0417511	0.121743	-0.186448	0.0256685	-0.107043	0.0395231	-0.384852	0.157861	0
212	ENSG00000008300	CELSR3	3516	0	0	0	1	0	0	0	1.98051	-1.83454	-1.00962	1.51967	-1.03522	0.622237	-0.660286	2.27903	0.983735	-1.21357	2.20756	1.40705	1.24631	0.901819	0.60727	1.03346	0.989598	2.09443	1.67028	0.937827	0
213			3517	1	0	1	0	0	0	1											-0.212542	0.264256	0.429251	0.614627	-0.082616	-0.238515	-0.14105	0.679468	-0.263157	0.0163214
214	ENSG00000008311	AASS	8316	1	0	1	0	0	1	1	1.66614	-0.462222	-0.508074	-0.607861	-0.938498	0.155954	0.0836302	-0.464668	0.775786	0.55993	-0.287981	0.0143774	0.358898	0.34891	-0.498814	-0.494858	-0.582652	0.46759	-0.195073	-0.111352	0
215	ENSG00000008323	PLEKHG6	14048	1	0	1	1	0	1	1		-4.48055		-2.59027	-5.28285	-5.19107	-4.90335	-10.2525	-2.4298	-5.6136	-0.343301	-0.429919	-1.03667	-0.366005	0.386862	0.542359	0.557741	0.61033	-0.108561	0.732995	0
216			14047	1	0	1	0	0	1	1											0.646839	0.0869631	-0.109076	0.35079	-0.470188	1.67345	1.33326	1.90081	0.674607	2.17038
217	ENSG00000008324	SS18L2	3427	1	0	1	1	0	0	1	-0.255394	-0.516602	-0.192253	-0.666485	-1.29643	-0.842646	-1.0217	-0.330408	-0.693445	-0.992425	-0.0749263	0.0189751	-0.298823	-0.252739	-0.160507	-0.0703381	-0.230912	0.278103	-0.166065	0.058699	0
218	ENSG00000008382	MPND	18939	0	0	0	0	0	1	1	-0.166374	-0.709088	-1.54737	-0.220337	-0.969336	-0.10459	-0.561049	-0.466863	-0.811209	-1.49762	0.19699	-0.166817	0.00667757	0.103959	0.0198786	-0.045568	-0.0975532	-0.185022	-0.0481209	0.0917675	0
219	ENSG00000008394	MGST1	14166	0	0	1	1	0	1	1	-3.85769	-6.11455	-0.81831	-4.83871	-3.12142	-5.76108	-7.42063	-9.13775	-3.67619	-7.9622	-0.60648	-1.60164	-0.728304	-0.498877	-0.296779	-0.410089	-0.56013	-0.574399	-0.776682	-0.333199	1	longlist
220	ENSG00000008405	CRY1	14727	1	0	1	1	0	1	1	0.424711	0.449825	-0.349119	0.647772	0.210058	0.401426	0.920946	0.040152	1.24166	0.178614	-0.114997	-0.00235679	0.0665198	0.171852	-0.0969746	-0.0456547	-0.0524572	0.0541203	0.00547439	0.103708	0
221	ENSG00000008441	NFIX	19192	0	1	0	0	0	0	0	3.39246	7.58937	4.38317	6.96347	8.11398	5.75499	7.62976	7.2267	4.98522	6.02898	3.08165	1.11763	3.55846	4.75261	5.07635	4.87804	5.059	4.84874	4.3325	5.10577	0
222			19190	0	0	0	1	0	0	0											0.0417591	-0.0254848	-0.849062	0.4328	0.077869	0.408375	0.280056	0.821014	-0.813458	0.477694
223			19191	1	0	0	1	0	0	1											-0.500288	-0.105223	-1.04626	0.275008	-0.264521	1.08606	0.280366	0.0853372	-0.54285	0.699233
224	ENSG00000008513	ST3GAL1	11131	0	1	0	0	0	0	0	-1.96986	-0.1833	-2.1768	0.444607	1.66483	-0.473158	-1.02453	-0.136293	1.64665	-1.29604	0.160816	0.19883	-0.124284	-0.0447938	-0.288408	0.481303	0.292566	0.260774	0.393471	0.130706	0
225			11132	0	0	1	0	0	0	0											3.72545	0.0148461	-0.172887	0.216474	-0.506351	-0.133575	-0.127074	1.75114	-0.156068	0.0619461
226			11133	1	0	1	0	0	1	1											0.137948	-0.395378	-0.100982	0.058365	-0.428191	-0.148373	-0.112988	0.333464	-0.300157	-0.0589865
227	ENSG00000008517	IL32	17969	1	0	1	0	1	1	1	-4.20324				0.806409	-3.71556		-3.34783	-5.8524	-0.777166	-1.13232	-0.767802	-2.67712	-2.24703	-0.477856	-0.166709	0.137737	-0.560229	-0.124212	-0.699377	0
228	ENSG00000008710	PKD1	17917	0	0	0	1	1	0	0	0.0919455	0.291821	2.08981	0.578658	1.28173	0.551033	0.600134	1.07469	0.376772	0.28324	-0.160403	0.168644	-0.410544	0.263458	-0.150823	0.214483	0.44824	0.213041	-1.03949	0.293771	0
229			17918	0	0	0	1	1	0	0											0.996594	1.53401	0.121148	1.29558	1.61569	1.039	1.43796	1.40089	1.52099	1.34803
230	ENSG00000008735	MAPK8IP2	1158	0	0	0	0	0	1	1	0.320839	-3.16163	-2.12856	-0.671896	-2.3226	-0.684246	-1.53431	-0.595047	-0.118591	-1.53584	0.288608	-0.948731	-0.1062	0.152393	-0.511077	0.0956075	0.356058	-0.569145	-0.133826	0.61038	0
231	ENSG00000008838	MED24	17021	0	0	0	1	1	0	0	-0.0713147	-0.138576	-0.133721	-0.0400381	-0.903985	-0.141752	-0.357029	0.0531357	-0.487625	-0.172855	-0.881359	-2.04372	-1.62726	-0.864917	-0.288839	-0.222912	-0.679908	-0.70803	-1.25596	0.0688254	0
232			17022	1	0	1	1	0	1	1											0.0510838	-0.0270993	-0.0995032	0.459988	0.0641579	-0.451671	-0.241526	0.00670403	-0.181934	0.347217
233	ENSG00000008869	HEATR5B	4552	1	0	1	0	0	1	1	0.273184	-0.123085	-0.620206	0.0520472	0.0125823	-0.00411464	-0.155176	0.110723	-0.00295226	-0.159362	-0.206977	0.269038	0.110665	0.241701	-0.374263	-0.206935	0.150596	0.248697	-0.105314	-0.027205	0
234	ENSG00000008952	SEC62	4121	1	0	1	1	0	1	1	-0.233257	0.0780546	-0.230573	0.840522	0.927577	0.458232	0.399196	0.402739	0.515266	0.255895	-0.0521667	0.0364379	-0.0261787	0.0279549	-0.271589	-0.341395	-0.189591	0.0194521	-0.462219	0.0110165	0
235	ENSG00000008988	RPS20	10819	1	0	1	0	0	1	1	-1.00368	-0.366462	-1.26434	-1.05101	-0.788218	-0.948807	-1.1196	-0.562193	-0.960931	-1.18698	0.121299	-0.203128	0.186191	0.363917	-0.368341	0.144802	0.0519986	0.323065	-0.173213	0.224958	0
236	ENSG00000009307	CSDE1	2336	1	0	1	0	0	1	1	-0.378032	-0.430446	-0.440328	-0.410957	-0.38603	-0.487099	-0.979649	-0.415569	-1.15363	-0.667148	-0.230732	0.0797201	0.352004	0.283321	0.111239	0.149053	0.113816	0.472731	-0.0513366	0.123013	0
237			2335	0	1	0	0	0	0	0											-0.0520098	0.0145153	0.174819	0.638822	0.263213	0.0477152	-0.0184647	0.6579	-0.248596	0.20393
238	ENSG00000009335	UBE3C	8560	1	0	1	1	0	1	0	0.0728388	1.74206	0.208907	0.993974	0.861723	0.510014	0.70903	0.291486	0.393942	0.640275	-0.314346	-0.187258	0.0279779	0.1353	0.218235	-0.0277698	-0.0276356	0.296783	-0.0652118	0.159064	0
239	ENSG00000009413	REV3L	9672	1	0	1	1	0	1	1	1.28856	1.22806	1.20381	1.53572	0.331483	1.25569	1.22079	2.0241	0.0646952	1.26374	-0.227441	-0.0229473	0.145322	0.104702	0.00326811	-0.177326	0.195187	0.0911055	-0.0778184	0.0901553	0
240	ENSG00000009709	PAX7	1493	1	0	1	1	0	1	1		-12.0249		-10.7207	-6.77444	-7.76772	-12.2145	-10.1232			1.84642	0.494623	0.267983	0.901228	1.46103	0.614432	0.716317	0.967116	-0.0023382	1.15868	0
241			1494	0	0	0	1	0	0	0											0.366897	-1.30263	-1.66096	-1.0153	-0.561649	-0.269338	0.572982	-0.734367	0.0969928	0.669888
242	ENSG00000009780	FAM76A	1647	1	0	1	1	0	1	1	0.502943	-0.260071	0.672578	0.175194	-0.254914	-0.279615	0.378181	-0.693977	-0.104118	-0.0427404	-0.0854581	-0.273111	-0.170569	-0.191252	0.0381225	-0.0252061	-0.337694	-0.0284317	-0.176352	0.0917491	0
243	ENSG00000009830	POMT2	16188	1	0	1	0	0	1	1	0.304793	-0.256722	-0.410551	-0.162192	0.184357	0.0897697	0.372883	-0.445024	0.383556	0.0361784	0.0240287	0.205208	0.159456	0.248963	0.144513	-0.121002	-0.117853	0.16063	-0.32327	0.195616	0
244	ENSG00000009844	VTA1	9792	1	0	0	0	0	1	1	-0.117898	-0.0738962	0.186438	0.513928	0.181797	0.0549419	-0.873093	0.408662	-0.360232	-0.316702	0.0156757	0.467326	0.609304	0.711297	0.0927688	-0.100126	0.755768	0.704698	-0.0538733	-0.120646	0
245	ENSG00000009950	MLXIPL	8024	1	0	1	0	0	1	1						1.52391				-3.40152	2.55443	0.211043	0.171431	0.441313	0.207426	0.351951	2.98402	2.39544	0.551133	1.67968	0
246			8023	0	0	0	1	0	0	0											-0.0852198	-1.06097	-0.733704	-0.551676	-0.29075	-0.322501	0.0504332	-0.216245	-0.494276	-0.5441
247	ENSG00000009954	BAZ1B	8019	0	0	0	1	0	0	0	0.601075	0.905054	-0.0363686	0.0257402	-0.197875	0.144348	0.164138	-0.218804	0.264154	-0.238695	-0.380763	-1.21514	-0.536353	-0.481055	-0.581263	-0.356968	-0.159636	0.0471323	-0.404985	0.045569	0
248			8020	1	0	1	0	0	1	1											-0.00758082	0.0882328	0.0846747	-0.0208832	0.170294	-0.00922227	0.000318714	0.0429985	-0.161237	0.010332
249	ENSG00000010017	RANBP9	8705	1	0	0	0	0	1	1	1.17402	0.757049	1.23981	1.55633	1.1551	0.937273	0.693039	1.33784	0.618414	0.989687	0.215015	0.115874	0.0519935	0.429911	-0.668788	0.0454689	-0.0904923	-0.129576	-0.669371	0.183565	0
250	ENSG00000010030	ETV7	9316	1	0	1	1	0	1	1							5.81824	3.82962	2.91965	4.82663	-0.162577	-0.918252	-1.48684	1.14796	-2.24142	0.814299	0.805717	0.370028	-1.08672	0.0190464	0
251	ENSG00000010072	SPRTN	3109	1	0	1	0	0	1	1	0.23419	-0.0246017	0.201816	0.487503	0.063892	0.0436834	-0.051088	0.0383498	-0.0434889	0.530404	0.115342	0.284658	0.136181	0.0156325	-0.104599	0.033383	-0.0208269	0.154354	-0.106137	0.271983	0
252	ENSG00000010219	DYRK4	14032	1	0	1	1	1	0	1	-0.178042	-0.345114	-0.213314	-0.768196	0.0425861	0.0392291	0.169303	-0.226993	0.609017	0.245316	-0.327196	0.267893	0.128499	1.10959	0.125415	0.0320268	-0.11674	0.438482	0.104925	0.280885	0
253	ENSG00000010244	ZNF207	16919	1	0	1	1	0	1	1	-0.253211	-0.405921	-0.540367	-0.386457	-0.37489	-0.306963	-0.471662	-0.369503	-0.207994	-0.672149	-0.0634629	0.52104	0.490472	0.554561	0.466916	-0.0477491	0.140786	0.255279	0.113511	-0.0492124	0
254	ENSG00000010256	UQCRC1	3513	1	0	0	1	0	1	1	0.31858	0.144434	0.853759	-0.525803	-0.273754	-0.225684	-0.0791639	0.910437	0.662566	0.00778337	-0.150822	-0.396749	-0.256442	0.618937	0.152211	0.142745	0.113517	0.308134	-0.117999	0.209564	0
255	ENSG00000010270	STARD3NL	7881	0	0	1	0	0	1	1	0.535789	1.06611	1.04321	1.07147	0.496516	0.5279	0.359918	0.359871	0.692262	0.903157	0.16999	0.0350448	0.159413	0.0626736	-0.2261	-0.607137	-0.16391	0.336896	-0.0144089	-0.0405499	0
256	ENSG00000010278	CD9	14046	1	0	1	0	0	1	1	1.35839	2.11272	2.09717	2.26219	0.777248	1.96733	1.77582	2.82476	2.24027	1.69492	1.20071	0.147369	0.260171	0.391039	-0.0422064	0.727732	1.05865	0.464469	0.29014	1.39831	0
257	ENSG00000010282	HHATL	3432	1	0	1	0	0	1	1										6.3295	1.04529	0.603609	1.23475	1.30423	1.0147	1.19602	1.68335	1.28161	1.47222	1.17682	0
258	ENSG00000010292	NCAPD2	14059	1	0	1	0	0	1	1	0.556534	-0.439496	0.282576	-0.127501	-0.887374	-0.412593	-0.74869	0.0796999	-0.723983	-0.709656	-0.0193618	0.240955	0.483156	0.233293	0.177503	-0.0325236	0.233244	0.368666	0.130236	0.0660053	0
259	ENSG00000010295	IFFO1	14064	1	0	0	0	0	0	1	0.727982	1.07223	1.12507	0.833745	0.802839	1.47413	0.982508	0.549815	2.69934	1.80247	-0.4269	-0.215639	-0.0467451	-0.0770626	-0.0100674	-0.0734076	-0.106985	-0.0992304	-0.24619	0.0647093	0
260			14062	0	1	0	1	0	0	0											0.919322	-1.82851	0.758064	1.61191	-1.39418	0.286893	0.434362	0.518029	-1.0457	1.90358
261			14063	1	0	1	1	0	1	1											-0.259498	-0.900159	-1.04445	0.318786	-0.231525	0.0104604	-0.0402541	-0.202346	-2.22032	0.271347		shortlist
262	ENSG00000010310	GIPR	19703	1	0	1	0	0	1	1	-4.07943		-6.65205	1.47768			0.912117	0.520035			-0.955073	-0.834509	-1.13287	-0.2774	-0.480491	0.159358	-0.0595246	-0.0905845	-0.258109	0.162478	0
263	ENSG00000010318	PHF7	3616	1	0	1	0	0	1	0	0.779674	0.260315	1.01614	0.162312	-0.3883	0.111338	0.550436	1.86504	0.517114	0.953862	-0.127774	-0.230582	-0.337072	-0.046367	-0.218023	-0.188526	-0.106255	0.00734296	-0.0886552	-0.0900196	0
264			3615	0	0	0	0	0	1	0											-0.816664	-0.538274	-0.173561	-0.0531534	-0.37549	-0.315024	-0.00911816	-0.289803	-0.847138	0.112047
265	ENSG00000010319	SEMA3G	3617	1	0	0	1	0	0	1					2.32803		-5.18132				0.764154	-1.52096	-1.23764	-1.13854	-0.809654	0.686891	0.671966	1.51625	0.0431787	0.320028	0
266	ENSG00000010322	NISCH	3618	1	0	0	1	0	0	1	-0.577839	-0.649289	-0.27933	-0.400929	-0.268907	-0.245719	-0.514948	0.00345928	-0.476781	-0.310434	-0.247803	-0.179396	-0.237034	-0.213047	-0.321997	-0.251465	-0.0528762	-0.166546	-0.419182	0.238298	0
267			3619	0	0	0	1	0	0	0											-0.149822	-0.378668	-0.271447	0.486682	-0.0677433	0.169069	0.320671	0.264572	0.183805	0.20816
268	ENSG00000010361	FUZ	19831	1	0	1	1	0	1	1	0.626797	-0.0834018	0.391687	-0.0591811	-0.865026	0.888179	0.71244	0.985661	-0.0948752	0.213328	-0.523929	0.00643409	0.337578	0.172357	0.165464	-0.3922	-0.327887	0.259567	-0.268995	-0.0527978	0
269	ENSG00000010539	ZNF200	17982	1	0	1	0	0	1	1	0.247982	-0.571044	0.238985	-0.0354713	-0.534703	-0.42653	-0.309259	-0.530343	-0.601617	-0.267504	0.0330957	-0.234979	0.0618211	0.150282	-0.103149	-0.206297	-0.344022	-0.0420331	-0.235968	0.109483	0
270	ENSG00000010610	CD4	14077	1	0	1	0	0	1	1	-5.20098		-1.24918	-2.57479	-2.09934	0.689997	-4.06536	-7.11981	-3.68632		-0.375613	-1.26697	-0.138013	-0.105454	0.0441177	0.151397	0.725468	0.164116	0.0173177	0.438718	0
271	ENSG00000010626	LRRC23	14085	1	0	1	0	0	1	1	0.230453	0.712806	0.57648	0.978919	1.45411	1.23018	1.45327	1.57989	1.19902	1.80792	-0.0700431	0.229446	0.314807	0.437998	-0.257608	-0.0575562	-0.377728	0.445044	-0.0124217	-0.0138567	0
272			14086	0	1	0	1	0	0	0											-3.20396	-3.13724	-3.6839	-2.54968	-3.4373	-2.36426	-2.11193	-1.96003	-2.80713	-2.09964
273	ENSG00000010704	HFE	8770	1	0	1	1	0	0	0	0.227359	2.17757	1.68729	1.40175	3.8804	1.28428	2.22392	0.358103	0.979336	2.73596	-2.70695	-2.72447	-2.2899	-0.9754	-3.78651	-1.92462	-2.15936	-0.953386	-2.75853	-2.15877	1	longlist
274	ENSG00000010803	SCMH1	1842	0	0	1	0	0	1	1	0.0644309	0.399218	-0.136422	-0.10518	-0.18884	0.218805	0.166252	-0.0929434	-0.145565	0.585297	0.113132	-0.233319	0.0295158	0.529759	-0.24072	-0.0816155	0.124688	0.19042	-0.428794	0.566268	0
275	ENSG00000010810	FYN	9674	1	0	1	1	0	1	1	2.08342	0.995994	2.50479	1.31158	1.61593	1.95865	0.583904	2.16842	0.737424	1.74333	-0.385518	-0.67668	-0.601724	-0.157551	-0.367403	0.235496	-0.508901	-0.30602	-0.0348776	-0.0258477	0
276			9675	1	0	1	0	0	1	1											-0.247212	0.014547	-0.110459	0.148508	0.0288876	0.043528	0.190675	-0.00902194	-0.161013	0.0290546
277	ENSG00000010932	FMO1	2729	1	0	1	1	0	1	1	-10.0174	-11.7868	-8.02667	-12.574	-3.97903	-10.2729	-11.4608	-12.8144	-13.2255	-12.2457	-1.39391	-3.2247	-1.76248	-4.10961	0.212429	-0.55743	-0.302869	-2.04929	-0.485014	-0.284074	0
278	ENSG00000011009	LYPLA2	1563	0	0	0	0	0	1	1	-0.876377	-0.554674	-0.222023	-0.473832	-1.56424	-0.598742	-0.764063	-0.893255	-0.839978	-1.55564	0.0717918	0.389965	0.131239	0.234175	0.427381	-0.528598	-0.0728851	0.460823	0.131572	0.312927	0
279	ENSG00000011021	CLCN6	1428	1	0	1	1	0	1	1	0.288471	-0.438224	-0.670032	0.302897	-1.22682	0.12249	-0.505918	0.0138354	-0.522397	-0.814245	-0.0677697	-0.0816757	-0.0511033	0.0433628	-0.0240968	-0.276756	-0.153622	0.115614	-0.20721	0.00695743	0
280	ENSG00000011105	TSPAN9	14017	0	0	1	0	0	0	0	-1.46865	2.51728	0.915877	0.339731	3.83159	0.361509	-0.540187	0.237212	1.72101	1.44831	-0.0404477	-0.363258	-0.0606409	-0.0191989	0.0182286	0.339233	0.191394	0.0450931	0.0611792	0.423251	0
281	ENSG00000011114	BTBD7	16261	1	0	1	0	0	1	1	-0.18977	0.0632107	-0.811355	-0.851091	0.436936	-0.572943	-0.293241	-0.457983	-0.850497	-0.465261	-0.179525	0.00244147	0.287523	-0.049008	-0.451592	-0.21874	-0.0229741	-0.067603	-0.0750338	0.329486	0
282	ENSG00000011143	MKS1	17324	1	0	1	1	0	1	1	0.237336	-0.643911	-0.13218	-0.149038	-0.670613	-0.0341701	0.118374	-0.16167	-0.0541186	-0.0670138	-0.866033	-1.5357	-1.68579	-1.29003	-2.06877	-0.969711	-1.27583	-1.22296	-1.62936	-0.321852	0
283	ENSG00000011198	ABHD5	3441	0	0	0	1	0	1	1	1.01771	0.482708	0.494951	0.269436	0.729154	1.05387	1.05068	0.57238	1.07688	1.06385	-0.545838	-0.119001	-0.0716437	0.0811991	-0.392422	-0.026475	0.0343845	0.35473	0.164661	0.309893	0
284	ENSG00000011243	AKAP8L	19238	0	1	0	0	0	0	0	0.374202	0.0767379	0.646991	0.524757	0.308058	1.04404	0.544095	0.977062	0.36314	0.31078	-0.00468597	0.137156	0.241408	0.223089	-0.0870301	-0.134799	0.0287357	0.0655432	-0.253483	0.131473	0
285			19239	1	0	1	1	0	1	1											-0.198993	0.205534	0.157387	0.0306075	-0.443131	-0.333734	-0.162935	0.023707	-0.136293	-0.0168977
286	ENSG00000011258	MBTD1	17293	1	0	1	0	0	1	1	0.335457	-1.54912	-0.904419	-0.436847	-1.75704	-0.620106	-1.09457	0.0537752	-0.499057	-0.871221	-0.0227853	-0.118754	0.0802998	0.136778	-0.0902503	-0.0624328	-0.106932	0.194137	-0.12479	0.133823	0
287	ENSG00000011260	UTP18	17293	0	0	0	0	0	1	1	0.213565	0.250275	-0.399574	-0.140464	-0.346249	-0.00630369	-0.182197	0.22328	0.0563908	-0.187296	-0.0227853	-0.118754	0.0802998	0.136778	-0.0902503	-0.0624328	-0.106932	0.194137	-0.12479	0.133823	0
288	ENSG00000011275	RNF216	7698	1	0	1	0	0	1	1	0.512748	1.20085	-0.0454372	0.756532	0.900814	0.799949	0.925842	0.296361	0.595339	0.776541	-0.0151624	-0.0662502	0.10422	0.467131	-0.133606	-0.147843	-0.016086	0.544678	0.0256248	0.256479	0
289	ENSG00000011295	TTC19	16774	1	0	1	1	0	1	1	0.260307	0.0581222	0.0488462	-0.747903	0.147645	-0.239321	0.00079157	0.116943	0.615581	-0.0271547	-0.013094	-0.13399	0.0355854	0.184695	0.014929	-0.104638	-0.227875	-0.0346944	-0.0716967	0.248112	0
290	ENSG00000011304	PTBP1	18805	1	0	1	1	0	1	1	-0.435153	-0.350143	-0.546888	-0.671612	-0.896614	-0.542525	-0.668275	-0.607442	-0.844796	-1.07836	0.205738	-0.0192178	0.0421474	0.194634	-0.136058	-0.190253	-0.0330243	0.0679449	-0.274317	0.242956	0
291	ENSG00000011332	DPF1	19512	0	0	1	1	0	1	1	2.87081	0.201101	0.984992	0.745954	0.26289	1.97484	0.796467	1.89937	2.7546	0.155339	0.0269818	-0.0284839	-0.533252	0.0299323	-0.67451	-0.779294	-0.304265	0.0808082	0.00216287	0.140706	0
292			19513	1	0	1	0	0	1	0											-0.306367	-0.618725	-0.765698	-0.338657	-0.158544	-0.391991	-0.519707	-0.45733	-0.625518	0.0177398
293	ENSG00000011347	SYT7	11834	0	1	0	0	0	0	0	0.476777	-6.1373		-1.37911	-1.45414	-2.09153	1.32416	-1.76749	-4.73355	-3.90563	-0.116743	-3.34879	-2.92415	-2.47544	-1.14445	0.146927	-0.324251	-1.28506	-0.0670298	-1.43858	0
294			11835	0	0	0	1	0	0	0											0.236088	0.000554254	-0.365092	-0.828128	-0.927191	-0.313741	-0.326748	-0.363548	-0.263375	0.201035
295	ENSG00000011376	LARS2	3462	1	0	1	0	0	1	1	1.20113	0.308543	0.481682	-0.0788227	-0.306906	0.398075	1.00523	1.10328	0.572798	1.30348	0.0685214	-0.116984	0.0719468	0.410375	-0.129817	0.180664	0.266298	0.0982813	-0.240903	0.376895	0
296	ENSG00000011422	PLAUR	19637	1	0	1	1	0	1	1	-1.67396	2.07655	1.37902	1.8872	1.43929	-0.142288	0.593163	0.170018	0.698806	-1.27415	0.015613	-2.87841	-1.16315	-0.725743	-1.57046	-0.910116	-0.156147	-1.45814	-0.840989	0.0528502	0
297	ENSG00000011426	ANLN	7873	1	0	1	1	0	1	1	0.162191	0.997595	0.544451	0.495273	0.211297	-0.368384	-0.347597	-0.436983	-0.70524	0.0215603	-0.107183	0.16671	0.112776	0.291684	-0.116456	-0.284507	-0.313728	0.377779	-0.285249	0.0965338	0
298	ENSG00000011451	WIZ	19240	0	0	1	0	0	0	0	0.0425947	-0.0688233	-0.0462613	0.0785621	0.11872	0.665256	0.538394	0.339502	0.528197	0.0572004	-0.278353	-0.544159	-0.897526	-0.247895	-0.910331	-0.495325	-0.299378	-0.28117	-0.414879	-0.312748	0
299	ENSG00000011454	RABGAP1	10298	1	0	1	0	0	1	1	0.532069	-0.271054	-0.199447	0.293474	0.161589	0.456027	0.265202	1.02596	-0.0720443	0.204527	-0.216376	0.259794	-0.0281059	0.310786	0.230745	-0.143905	-0.0160919	0.428664	-0.349285	0.304062	0
300			10299	0	0	0	1	0	0	0											2.61832	-0.221407	1.0127	-0.294153	2.68728	2.11217	2.20058	0.48491	2.88087	3.29686
301	ENSG00000011465	DCN	14629	1	0	1	0	0	1	1	-5.25265	-5.97014	-4.38274	-3.56887	1.85342	-3.10018	-15.4995	-10.5972	-7.97308	-6.18712	0.212898	-2.6513	-0.123176	-1.84605	-2.88235	0.393635	0.701244	-1.28502	-1.49647	-0.0641246	0
302	ENSG00000011478	QPCTL	19704	1	0	1	1	0	1	1	-1.95653	-0.122285	-0.0576086	-0.252711	-0.957579	-1.03217	-0.0428471	-0.586438	-1.14987	-1.06012	-0.101611	0.111956	0.0812239	0.241243	-0.0133634	-0.236922	-0.0753531	0.385887	0.160643	0.0946339	0
303	ENSG00000011485	PPP5C	19724	1	0	0	1	0	1	1	0.153929	0.0743123	0.408506	-0.275623	-1.38026	0.448875	0.597157	0.376668	-0.246706	-0.120035	-0.092966	-0.00161584	0.124083	-0.0174872	0.27357	-0.226896	-0.120884	-0.0882618	0.0146316	-0.118123	0
304	ENSG00000011523	CEP68	4693	1	0	1	0	0	1	1	1.16801	-0.698882	-0.595262	-0.495767	-0.45209	0.190472	0.0692661	0.486893	0.388386	0.243297	-0.223239	-0.00686149	0.0720949	0.0431211	-0.121689	-0.27249	-0.156396	-0.00815845	-0.0700996	-0.0379985	0
305	ENSG00000011566	MAP4K3	4571	1	0	1	1	0	1	1	-0.0495214	-0.547619	-0.950326	-0.680085	-0.0897293	-0.689703	-0.521215	-0.882485	-0.888071	-0.201293	-0.284423	-0.0658752	-0.213729	-0.122698	-0.34581	-0.414093	-0.114241	0.186593	0.0189605	0.0767154	0
306	ENSG00000011638	TMEM159	18118	0	0	1	1	0	1	1	-1.4128	-0.014314	-1.22213	-0.461942	-0.0847466	-2.19309	-0.758181	-0.0184093	-1.20802	-0.127987	0.303159	-0.370007	-0.00482979	0.0974203	-0.172673	-0.0386484	0.0515244	0.472276	0.356971	0.433225	0
307	ENSG00000012048	BRCA1	17109	1	0	1	1	0	1	1	0.369571	-0.371796	0.0808383	-0.465165	-1.32129	-0.176568	-0.0793506	-0.163511	-0.596154	-0.547604	0.0173425	0.542401	0.452562	0.57303	0.387841	-0.0867363	-0.0854364	0.695467	0.529622	0.0323376	0
308	ENSG00000012171	SEMA3B	3571	0	0	0	0	0	1	0	-1.99563	-1.96897	0.83048	-1.56495	0.635431	-0.539608	-0.223312	-0.358872	-2.12532	-0.804338	0.597089	-0.258397	0.368772	0.602413	0.099287	0.56769	0.351816	0.757273	0.414992	0.654346	0
309			3572	0	0	0	1	0	0	1											-0.140705	0.16263	0.393186	0.0820071	-0.785186	-0.196251	-0.0197243	-0.073481	-0.315471	0.0968723
310			3573	0	1	0	1	0	0	0											0.825286	0.144007	0.45891	-0.577062	0.839185	0.593758	0.259736	0.835689	0.654199	1.25034
311	ENSG00000012232	EXTL3	10692	1	0	1	1	0	1	1	2.28169	2.38523	2.35166	2.2846	1.81278	2.21605	1.29621	1.69475	2.54665	1.83369	0.167849	0.0811112	0.0129509	0.363966	-0.418555	-0.00127601	0.155948	0.31861	-0.187633	0.375363	0
312	ENSG00000012660	ELOVL5	9470	1	0	1	0	0	1	1	0.095651	-0.0377845	-0.288805	0.279078	-0.123434	0.0296902	-0.533424	-0.172141	0.590931	0.306064	-1.54236	-1.6734	-1.69347	-2.02424	-2.40854	-1.27832	-2.2376	-1.20331	-0.93075	-1.10148	0
313	ENSG00000012822	CALCOCO1	14401	1	0	1	1	0	1	1	0.365356	0.00816761	1.3576	1.58565	1.65285	1.36823	1.16	1.72097	1.36782	1.32694	-0.122742	-0.149028	-0.00676014	0.18484	0.0129366	-0.125774	-0.111097	0.0848978	0.1224	-0.016857	0
314	ENSG00000012983	MAP4K5	15954	1	0	1	1	0	1	1	-0.503171	0.119802	-0.52088	-0.118618	0.338778	0.240134	0.1194	0.562793	-0.390152	-0.337233	-0.222116	-0.326627	-0.179056	-0.40444	-0.430853	-0.273218	-0.539431	-0.134596	-0.534518	-0.24697	0
315	ENSG00000013016	EHD3	4535	1	0	1	0	0	0	1	-1.13488	1.14797	-0.489608	-0.0933981	1.10962	0.042223	0.0321811	1.07645	1.2646	0.174879	-0.149033	-0.0581632	0.0919561	0.412095	-0.0648994	0.135545	0.110297	0.285216	-0.100286	-0.0293912	0
316	ENSG00000013275	PSMC4	19560	0	0	0	1	0	1	1	-0.154932	0.0888301	0.237232	-0.165088	0.146939	0.28667	0.101535	-0.00136305	-0.122523	-0.220866	0.0399165	-0.149269	-0.090498	0.0228913	0.222113	-0.125887	-0.00661768	-0.0351245	0.102209	-0.0111169	0
317	ENSG00000013293	SLC7A14	4128	1	0	1	0	0	1	1	-5.67526	5.06554		6.77833					1.68158		2.52126	1.15079	0.875644	0.63434	1.17314	1.92854	2.75113	2.53299	0.534363	1.92201	0
318	ENSG00000013297	CLDN11	4127	1	0	1	1	0	1	1	-5.16191	3.41961	-2.3837	1.83436	0.385429	0.061112	-6.00399	-1.40662	-5.73556		-0.738089	0.0259546	-1.73831	-0.65249	-1.90884	-0.088848	-0.516643	-0.37108	1.08144	0.778572	0
319	ENSG00000013306	SLC25A39	17144	1	0	1	0	0	1	1	-0.419636	0.258667	-0.223603	-0.221461	-0.262306	-0.109276	-0.193349	-0.159873	-0.143694	0.352282	0.431288	0.216729	-0.101571	0.349555	0.0430985	0.688813	0.619712	0.402675	0.128255	0.599839	0
320	ENSG00000013374	NUB1	8507	0	0	1	0	0	1	1	1.08057	0.828946	0.874595	0.886641	1.0011	0.679902	1.09468	0.14028	1.05942	0.988463	-0.447974	-1.41273	-0.487877	-0.402126	-0.667699	-0.455066	-0.445401	-0.184479	-0.392814	0.223403	0
321	ENSG00000013375	PGM3	9539	1	0	1	0	0	1	1	-0.962995	0.0495032	-0.493509	0.471148	0.403425	-0.148062	0.311797	0.293672	-0.334148	-0.0577278	-0.0533143	-0.199082	-0.0969196	0.104256	-0.299008	-0.105897	-0.0886412	-0.0113409	-0.0401862	0.194849	0
322	ENSG00000013392	RWDD2A	9539	0	0	1	1	0	1	1	0.197771	-0.205151	0.0612034	0.568629	0.693585	0.596281	0.779289	0.756763	0.582235	0.438057	-0.0533143	-0.199082	-0.0969196	0.104256	-0.299008	-0.105897	-0.0886412	-0.0113409	-0.0401862	0.194849	0
323	ENSG00000013441	CLK1	5339	1	0	1	1	0	1	1	0.129801	-1.01743	-0.982609	0.344782	-0.226413	-0.766319	-1.20414	-1.18709	0.574984	-0.473976	-0.262742	-0.394348	0.0819877	0.249939	-0.245211	-0.055725	-0.209191	0.177035	-0.018238	0.0960105	0
324	ENSG00000013503	POLR3B	14717	1	0	1	1	0	1	1	-1.02486	-0.612881	-1.17794	-0.64269	-1.10236	-0.907748	-0.967113	-1.39258	-0.339464	-0.906566	-0.22134	0.398952	0.369689	0.229426	-0.167283	-0.0864241	-0.244142	0.475916	-0.114366	-0.121864	0
325	ENSG00000013523	ANGEL1	16175	1	0	1	1	0	1	1	0.507654	-0.2749	0.0433767	-0.605788	0.160097	0.309389	-0.167234	-0.601482	0.237268	0.647829	-0.578392	0.146539	-0.0735675	0.363904	-0.0456804	-0.141431	0.387233	0.434254	-0.190661	0.17292	0
326	ENSG00000013561	RNF14	6406	1	0	1	0	0	1	1	0.953876	1.08213	1.00847	0.277651	1.27787	0.650463	0.938961	0.599099	1.18475	1.18856	0.0314266	0.0970882	-0.0146471	-0.0656	-0.268052	-0.446466	-0.195827	-0.255082	0.276999	0.608348	0
327	ENSG00000013583	HEBP1	14146	0	0	0	1	0	0	0	-1.14993	-1.6093	-0.781625	-1.09726	-0.254067	-1.99254	-1.02307	-1.46336	-1.66847	-0.268598	0.858012	-2.36206	0.224235	-1.71775	2.73793	2.18571	1.20659	-0.124284	3.00714	1.27423	1	longlist
328			14147	1	0	1	0	0	1	1											-0.013668	-0.0110177	0.0159978	0.477327	-0.594344	-0.00444732	-0.228998	2.04843	-0.580843	0.14594
329	ENSG00000013588	GPRC5A	14145	1	0	1	0	0	1	1	-4.4948	-5.51244		-2.59421	-0.228682	-3.17364		-2.58581	-5.78788	-2.44358	-0.457013	-1.06869	-0.370434	-0.435049	-0.907955	-0.126842	0.709379	0.294661	-0.191085	-0.0628451	0
330	ENSG00000013725	CD6	11820	1	0	1	0	0	0	1									-3.62429	2.08626	-0.196781	-0.512293	-0.744855	-0.895154	0.127197	0.563896	0.369181	-0.1544	0.189904	0.230252	0
331			11821	0	0	0	1	0	0	0											1.03114	0.299977	0.230057	-0.0924639	1.96001	0.807955	1.72795	0.218777	-0.240597	0.652467
332	ENSG00000013810	TACC3	6777	0	0	1	0	0	1	1	0.625153	-1.40059	0.323308	-1.06017	-1.18513	-0.416365	-0.603659	-0.525881	-1.06727	-0.67266	-0.0321051	-0.0953917	0.083651	-0.0660938	-0.0561041	-0.0984456	-0.0529119	-0.0239528	-0.139505	0.057349	0
333	ENSG00000014123	UFL1	9586	0	0	0	0	0	1	0	-0.533028	-0.167268	-0.535059	0.0220675	0.177613	-0.259477	-1.06461	-0.01875	0.187554	0.208563	0.00901798	0.174437	0.248409	0.209935	0.187994	-0.196878	0.250845	0.43234	0.311937	0.17468	0
334	ENSG00000014138	POLA2	11972	1	0	1	1	0	1	1	0.412091	-0.179758	-0.383129	-1.04889	-1.27133	-0.193019	-0.326335	-0.725552	-0.634091	-0.668679	-0.221948	-0.29788	-0.227054	0.182327	-0.307284	-0.28355	-0.114187	0.0731239	-0.103256	0.0771926	0
335	ENSG00000014164	ZC3H3	11216	0	0	0	1	0	0	0	-0.391866	-0.105237	-0.321898	-0.333071	-0.473659	-0.0659154	-0.187561	0.0591244	-0.585505	-0.434571	0.068547	-0.28211	-0.593313	0.574287	0.100041	-0.0908672	0.108305	-0.37333	-0.113448	0.358901	0
336			11217	0	0	0	1	0	1	1											-0.288172	-0.508094	-0.209563	0.111471	-0.350487	-0.231595	-0.0492357	-0.149645	-0.0518723	-0.127239
337			11215	0	0	0	1	0	0	0											0.176793	-0.163643	-0.123837	0.571897	0.0107322	0.219846	0.640727	0.0724592	0.387975	0.323425
338	ENSG00000014216	CAPN1	11969	1	0	1	1	0	1	1	-1.15531	1.15583	-1.0361	-0.421445	0.594457	-0.207992	0.000832547	-0.345869	-0.495975	0.238891	0.0645709	-0.134462	0.154521	0.149585	0.025443	0.0286497	-0.0486028	0.156212	-0.195045	0.105326	0
339			11970	0	0	0	1	0	0	0											1.29118	2.23337	1.79953	2.48347	1.95325	1.21384	2.87808	2.33891	0.875477	1.97083
340	ENSG00000014641	MDH1	4683	1	0	1	1	0	1	1	-0.414555	-0.514039	-0.252695	-1.15564	-0.183082	-0.640867	-0.305633	-0.0151013	-1.00791	-0.632774	-0.156165	0.423227	0.478226	0.466638	-0.126232	-0.110504	0.0215469	0.324865	-0.228337	0.082341	0
341	ENSG00000014824	SLC30A9	6996	1	0	1	1	0	1	1	0.2177	0.335721	0.348966	-0.0301627	0.247216	0.315001	0.349777	0.052179	0.117826	0.313596	-0.171607	0.440147	0.312586	0.420593	0.403887	0.00848706	-0.115741	0.616584	0.163401	0.0172922	0
342	ENSG00000014914	MTMR11	2416	1	0	1	1	0	1	1	0.368845	2.3257	1.81882	1.29416	2.59479	0.509188	2.85687	1.87525	1.14723	2.36705	-1.28744	-1.97316	-1.25992	0.46864	-2.57887	-0.683382	-0.740193	0.174816	-1.7556	-1.18206	0
343			2415	0	1	0	0	0	0	0											0.0789116	-0.0627737	0.112283	0.291645	0.304148	0.161425	-0.0597996	0.351106	0.251825	0.336066
344	ENSG00000014919	COX15	13145	1	0	1	1	0	1	1	-1.09886	-0.0393972	-0.896223	-0.668416	-1.26533	-1.14775	-1.11109	-0.268662	-0.534228	-0.654204	-0.0914543	0.216889	0.264988	0.480699	0.516441	0.172887	0.537605	0.483725	-0.0103622	0.59718	0
345	ENSG00000015133	CCDC88C	16240	0	0	0	1	0	0	0	-0.894044	-1.41738	-5.15229	-2.78843	-4.7586	-2.97695	-2.39765	-2.75637	-2.48134	-2.17731	-0.0150878	0.146945	-1.1721	-0.104037	0.20395	0.461664	0.0623441	-0.412504	0.260346	0.205341	0
346			16241	0	0	0	1	0	0	0											0.0257332	0.492262	0.0847274	0.839094	0.066998	0.479101	0.483751	0.896613	0.377559	0.129731
347			16242	1	0	1	1	1	0	0											-0.276053	0.10263	0.13716	0.176564	0.426803	0.475982	0.432706	0.156387	0.369908	0.241443
348			16243	0	0	0	0	0	1	0											0.26027	-0.745646	-1.16505	-0.07702	-0.665801	0.610786	0.443169	-0.311241	-0.291168	0.200863
349			16239	0	0	0	1	0	0	0											-0.482219	-0.876326	-1.33246	-3.31047	-0.755159	0.0991925	-0.259057	-1.87019	0.152142	-0.00997774
350	ENSG00000015153	YAF2	14247	1	0	1	1	0	1	1	1.11526	0.323149	0.707309	1.14608	0.478041	0.751292	0.424464	1.27525	1.72363	0.829754	-0.0795097	-0.031472	-0.0691773	-0.0111395	-0.0828415	-0.0555266	0.0234995	0.114661	-0.312275	0.116168	0
351	ENSG00000015171	ZMYND11	12594	1	0	1	0	0	1	1	-0.0785954	1.05265	-0.346405	-0.00708101	-0.370002	0.083318	-0.166677	0.384605	0.295357	0.0253286	0.17101	0.0814692	0.235338	0.530315	0.311967	0.274787	0.518868	0.465588	-0.061713	0.6982	0
352	ENSG00000015475	BID	739	1	0	1	0	0	1	1	0.809154	1.68689	2.37596	1.38919	2.14855	1.90624	1.36501	2.16377	0.77737	1.4399	-0.159182	-0.647562	-0.402657	-0.833016	-0.857175	-0.0129828	-0.0416863	-0.215258	-0.257625	-0.398578	0
353	ENSG00000015479	MATR3	6306	1	0	1	0	0	1	1		-1.23206	-1.01106	0.0495796	-0.712959	-0.600143	-1.12374	-0.520242	-0.134394	-0.570429	-0.606182	-0.323056	-0.480182	-0.214556	-0.578575	-0.169439	-0.476476	0.338886	-0.883056	0.0509355	0
354			6307	1	0	1	0	0	1	1											0.0910607	0.318852	0.424035	0.37283	-0.402365	0.0869077	-0.0644568	0.354728	-0.386497	0.266291
355	ENSG00000015532	XYLT2	17270	1	0	0	1	0	1	1	-1.08038	-0.35418	0.320572	0.499179	1.28709	0.242244	0.234535	0.223555	0.168671	0.542513	-0.0462034	-0.359544	-0.362272	0.0568991	-0.559355	-0.462752	-0.262043	-0.0989648	-0.187026	0.0912761	0
356	ENSG00000015676	NUDCD3	7920	1	0	1	0	0	1	1	0.905721	1.4411	0.80923	0.701145	0.751369	0.818867	0.977596	0.327958	1.04711	0.669662	-0.432472	-0.0245465	-0.137971	-0.111473	-0.376337	-0.379467	-0.11234	-0.0864438	-0.145369	0.028526	0
357	ENSG00000016082	ISL1	5916	1	0	1	1	0	1	1	-9.85631	-11.1157		-8.38193	-8.89275	-10.9112	-12.1137	-9.53634	-11.5438	-12.6719	4.17552	4.70819	0.811577	3.90111	3.86424	2.33219	4.78293	5.37028	4.78224	4.55007	0
358			5917	0	0	0	1	0	0	0											-1.48374	-0.53671	-1.25755	0.499515	-0.265574	1.29627	0.912724	2.13216	-2.7876	-1.1265		longlist
359			5918	0	0	0	1	0	0	0											1.59454	2.47328	-0.789973	3.78706	2.11063	2.03329	3.4483	3.70277	0.649452	2.97247
360	ENSG00000016391	CHDH	3636	0	0	0	1	0	0	0	3.29931	1.23887	3.01452	1.13796	1.21064	2.3311	3.1137	1.31537	2.62498	2.90378	0.209448	0.316155	0.339693	0.371224	0.244222	-0.316127	0.324648	0.102475	0.144976	0.00435331	0
361			3637	1	0	1	0	0	1	1											-0.175594	-1.3522	-1.39129	-0.176996	-0.442558	-0.0162958	-0.383097	-0.00866218	-0.554347	0.105324
362	ENSG00000016402	IL20RA	9771	1	0	1	1	0	1	1	4.25391				2.79543	4.93338			5.82012	4.73031	0.354446	0.228525	-0.123692	-0.082585	0.0482278	0.353848	0.067172	-0.143243	0.357974	0.223608	0
363	ENSG00000016864	GLT8D1	3624	1	0	1	0	1	1	1	-0.467917	-0.0932539	0.540576	0.489735	0.637624	0.260525	0.469798	0.729388	0.408924	0.391397	-0.0149793	-0.0665726	0.094059	-0.0258398	-0.283619	-0.0873001	-0.0725227	-0.0493082	-0.144903	0.118663	0
364	ENSG00000017260	ATP2C1	3938	1	0	1	0	0	1	1	-0.173703	0.41793	0.00804153	0.951948	0.718204	0.18617	0.274627	0.256943	-0.280476	0.327733	-4.30479	-5.82065	-5.44021	-4.94097	-4.63755	-3.75117	-4.87681	-4.24526	-4.53435	-3.98182	0
365			3939	1	0	1	1	0	1	1											-0.0177644	0.102421	0.13257	0.268863	-0.0254859	-0.0215683	-0.0122152	0.0888684	-0.0680448	0.135947
366	ENSG00000017427	IGF1	14688	1	0	1	1	0	1	1	4.96058		4.99126		5.34121					7.93298	-0.825001	-2.98217	-1.65323	-2.82633	-3.59492	-2.21774	-0.824676	-2.25774	-2.23655	-1.14569	2
367			14689	1	0	1	0	0	1	1											-1.99526	-3.81881	-3.70638	-5.55225	-4.1681	-2.32428	-1.40563	-3.39726	-2.67811	-0.716465		longlist
368	ENSG00000017797	RALBP1	20112	0	0	0	0	0	1	1	-0.284571	0.360547	-0.2849	-0.327968	0.422722	-0.425685	-0.413564	0.153089	-0.452829	-0.118404	0.0218203	-0.0548278	0.146508	0.0812339	-0.309472	-0.158354	-0.198564	0.230094	0.226954	0.222862	0
369	ENSG00000018189	RUFY3	7082	0	0	0	0	0	1	1	1.60823	0.314291	0.593903	1.19469	-0.637647	1.49519	0.904721	1.58185	0.861786	1.05462	-0.503237	0.0880857	0.216733	-0.017983	-0.252623	-0.494067	-0.204445	0.512861	-0.726742	-0.318152	0
370	ENSG00000018236	CNTN1	14242	1	0	1	0	0	1	1	6.25025	-0.70353	2.8098	3.1158	2.4245	0.625345	0.542296	5.09512	5.59323	-0.444337	-0.338503	0.502903	-0.349085	-0.240241	-0.808982	-0.188236	0.317482	-0.300704	-0.0114753	0.142221	1
371			14243	0	0	1	0	0	1	1											-4.19655	-2.22109	-3.37469	-3.59642	-2.84362	-1.85219	-1.03115	-3.31818	-3.04466	-2.46105
372			14244	1	0	1	0	0	1	0											-0.19112	-1.75719	-0.498234	0.0799021	-0.539088	0.69942	0.14148	-0.692293	-0.125697	-0.706705
373	ENSG00000018408	WWTR1	4043	1	0	1	1	0	1	1	1.69113	2.09308	2.71297	2.55305	4.14159	1.34111	2.15191	2.39894	0.520409	0.635251	0.298508	-0.124547	1.99168	0.655558	-0.672373	0.198288	-0.0237875	0.285952	0.274306	0.124637	0	longlist
374	ENSG00000018510	AGPS	5255	1	0	0	1	0	1	1	-0.206473	0.230075	-0.855485	-0.107812	1.01592	0.236364	0.516391	0.131604	0.281859	0.501921	-0.312329	-0.426798	-0.0995086	-0.214567	-1.2469	-0.438783	-0.36928	-0.267804	-0.172295	-0.0327211	0
375	ENSG00000018625	ATP1A2	2636	0	0	0	1	0	0	0	1.36657	-1.29515	0.273278	-4.63333	-0.085745	-2.99137	2.17796	-4.42373	4.31764	0.94546	-0.381564	-0.267512	0.0652292	0.0155658	-0.279662	0.00845873	-0.193331	-0.994387	-0.997011	-0.226333	0
376	ENSG00000018699	TTC27	4544	1	0	1	1	0	1	1	-0.78288	-0.272264	-1.16457	-0.539528	0.104057	-0.412242	-0.407473	-0.520817	-0.859861	-0.418666	0.0079504	0.0193001	0.463593	0.714512	-0.335935	-0.484685	0.273535	-0.0265071	-0.486174	-0.28145	0
377	ENSG00000018869	ZNF582	19997	0	0	1	0	0	1	1	0.874242	-0.654727	0.621251	0.223477	0.240014	1.05659	0.878129	0.241852	0.592278	0.217828	-0.166049	-0.854184	-0.43973	-0.0361856	-3.78768	-0.274812	-0.292476	-0.0916236	0.10313	-0.248685	0
378	ENSG00000019144	PHLDB1	12430	0	0	0	1	1	0	0	0.997862	0.858378	0.048713	0.579645	1.48259	0.415037	0.787244	0.985875	-0.254883	0.0524732	0.194162	0.496426	0.306003	0.929763	0.274686	0.244844	0.483444	0.338893	0.3824	0.340544	0
379	ENSG00000019186	CYP24A1	409	1	0	1	1	0	1	1	-5.63525										1.38591	3.35879	-0.276982	0.248252	0.274836	2.03915	3.61031	4.65721	0.957717	0.587314	0
380	ENSG00000019485	PRDM11	11715	0	0	0	1	1	0	0	-1.0806	-1.12037	-2.42383	-1.53066	0.106017	-0.857512	-0.65534	-1.24617	-1.63732	-0.523249	-1.27706	-2.56693	-3.27642	-2.66533	-1.24646	-0.750209	-0.218638	0.478942	0.825225	-0.0639518	0	longlist
381			11716	0	0	0	1	0	1	0											-0.577089	0.269583	-0.119883	0.390616	-0.102004	-0.104676	0.792928	0.793002	0.359973	0.248501
382	ENSG00000019505	SYT13	11717	0	0	0	1	0	0	0		-6.44261		-1.97519	0.954237	-5.59531	-10.5405	-1.67557		-7.63524	-1.20049	-1.60975	0.105065	-0.212928	-0.306594	-1.20807	-0.698346	-0.470221	0.371609	-1.19302	0
383			11718	1	0	0	1	0	0	1											0.231497	-0.219277	-0.288615	0.606731	-0.468602	0.0675012	0.105973	0.0401835	-0.10643	0.382305
384	ENSG00000019549	SNAI2	10792	1	0	1	1	0	1	0	-4.27991	-1.12714	-1.85053	-1.49036	2.56571	-2.68743	-2.87901	-3.5205	-1.82285	-1.3342	0.204354	-0.126928	-0.138196	-0.0945075	0.0531443	-0.187324	-0.0203545	0.026244	-0.1345	0.0990735	0
385	ENSG00000019582	CD74	6457	1	0	1	0	0	1	1	0.424599	-0.913736	2.36255	3.62092	4.71806	0.265322	-3.77986	1.04598	0.162236	4.68237	-0.217943	-1.28141	-1.73072	-1.38143	-0.456212	0.106315	0.665334	-0.316989	-0.292309	-1.31769	0
386	ENSG00000019991	HGF	8070	1	0	1	0	0	1	1	-9.6582	-10.4316	-10.283	0.172729	1.80788	-5.93691	-13.8864	-11.7969	-5.49862	-9.01868	-1.05946	-1.66006	-1.56155	-1.65498	-3.06015	-2.8424	-3.40406	-2.52592	-2.82452	-1.40104	16	longlist
387	ENSG00000020129	NCDN	1754	1	0	1	1	0	1	1	0.0594796	0.567322	0.973285	1.24338	0.139041	0.654389	0.522471	0.21696	0.247862	0.815338	-0.151205	-0.0734496	0.0875658	0.0932271	0.0313216	-0.0810026	-0.0254495	0.0501228	-0.243313	0.100468	0
388	ENSG00000020256	ZFP64	406	0	0	0	1	0	0	0	0.375626	-0.470757	-0.253705	-0.29082	-0.0500312	0.141174	0.0743004	-0.217105	0.0992729	-0.624053	1.9986	0.144958	-0.839198	0.779227	-0.00288715	1.00682	2.51154	1.72802	1.17996	1.62579	0
389			407	1	0	1	1	0	1	1											0.188606	-0.160607	0.069508	0.210476	-0.0514271	-0.229344	-0.0196729	0.0517369	-0.266178	0.218536
390	ENSG00000020426	MNAT1	16040	1	0	0	1	0	1	1	-0.0488018	0.475456	-0.311987	0.179094	0.898022	0.144398	0.505023	0.258125	-0.00686287	0.164128	0.0607598	0.486919	0.654867	0.729077	0.632397	0.111114	0.153445	0.91319	0.159263	-0.126617	0
391	ENSG00000020577	SAMD4A	15988	1	0	0	1	0	1	1	-1.5264	0.485833	-0.638961	1.04632	2.14461	-0.105011	1.18314	0.0145816	-1.39004	0.419895	-0.070978	-0.11987	0.187201	0.273368	-0.188206	-0.179214	-0.212448	0.14071	-0.0852974	0.0384868	0
392			15989	0	0	1	1	0	0	0											0.0323765	0.0617489	-0.168719	0.278279	0.0701355	0.141225	0.628725	0.231221	0.457554	0.470443
393	ENSG00000021300	PLEKHB1	12199	1	0	1	1	0	1	1	4.42581	3.20853	3.82307	3.05307	3.09962	4.387	4.01916	4.68624	3.88908	4.20112	3.7634	3.57708	4.2236	2.99678	5.70483	5.55104	6.02831	5.31687	4.27778	6.88675	0
394	ENSG00000021355	SERPINB1	8627	0	0	1	0	0	1	1	-4.05886	0.357102	-0.605981	-1.24362	2.08246	-4.9099	-2.17459	-6.00219	-1.2376	0.429875	2.28512	0.117298	0.819751	0.543799	-2.03295	4.03177	-0.276366	2.73112	-0.415139	0.761924	0
395	ENSG00000021574	SPAST	4539	1	0	0	1	0	1	1	0.80914	-0.14676	-0.432997	0.0145167	-0.44479	0.137796	-0.328587	0.098254	0.497533	-0.282536	-0.12315	-0.171524	0.0965893	0.274435	-0.0584228	-0.120041	-0.0991707	0.106981	0.117441	0.0157654	0
396	ENSG00000021645	NRXN3	16195	0	0	0	1	0	0	0	-1.0976	-2.52816	-0.213597	1.05411	-0.249413	-1.65448	-6.4879	-0.777696	0.232079	1.639	-1.72652	-0.273589	-0.0209478	0.627494	-1.18879	-1.3547	-0.106773	0.0125298	-0.102366	-2.42346	0
397			16196	1	0	1	1	0	1	1											-1.48757	-1.66891	-1.03841	-1.87795	-1.55405	-2.01683	-2.37358	-1.98779	-3.35844	-2.61665
398			16197	1	0	1	1	0	1	1											2.16629	0.630904	0.319945	0.376652	0.0205706	0.168724	0.505231	0.759028	-0.125779	0.433173
399			16198	0	1	0	1	0	0	0											-1.59842	-2.27232	-0.883587	-0.809695	-0.492276	-0.345688	-0.712459	-1.03677	0.114526	-0.10647
400	ENSG00000021762	OSBPL5	11444	0	0	1	0	0	0	0	-0.0579885	0.641138	0.503234	0.467685	0.171857	0.040418	0.180247	1.04439	-0.431831	-0.418051	0.646479	0.720621	0.373925	0.717738	0.495099	0.817369	0.688485	0.794329	0.555503	0.24828	0
401			11445	0	0	1	0	0	0	0											-0.598738	0.0278372	0.224344	0.729452	0.299239	0.0584251	0.328206	0.433759	-0.137102	0.338445
402			11446	1	0	1	0	0	1	0											0.548548	0.223634	0.457528	0.186115	0.266968	0.26115	0.4938	0.636948	0.630352	0.678017
403	ENSG00000021776	AQR	15150	1	0	1	1	0	0	1	-0.25576	-0.475128	-0.771546	-0.653919	-0.424649	-0.331763	-0.230519	-0.552148	-0.153234	-1.47144	-0.259769	0.076104	-0.0212925	0.00295522	-0.0852677	-0.26905	-0.290352	0.0820754	-0.120191	0.379872	0
404	ENSG00000021826	CPS1	5401	0	0	0	0	0	1	0	-3.62752	-4.8568	-2.15965	-7.10292	-4.0394	-2.76786	-2.63622	-0.993331	-3.14127	-3.33281	-0.0747708	0.537935	0.520012	0.593819	-0.134288	-0.211189	0.0258171	0.783386	-0.2053	-0.211479	0
405	ENSG00000022567	SLC45A4	11162	0	0	0	1	0	0	0	0.261439	-0.939098	0.211487	0.188367	-0.191931	0.0279777	-0.117983	0.508656	-0.201816	-0.795797	0.247301	-1.50025	0.12259	0.35901	0.094073	0.112076	0.0333957	-0.278361	-0.05788	-0.198159	0
406			11163	0	0	0	1	0	0	0											-0.114558	-1.78209	-0.596198	-0.102951	-0.190992	0.176089	0.120694	-0.239993	0.0242945	0.248009
407			11164	0	0	0	1	0	0	0											0.0325309	-1.27772	-0.08223	0.570953	0.444904	0.366431	0.369463	0.564258	0.729049	0.392633
408			11165	1	0	1	1	0	1	1											0.222621	-1.88876	-1.25413	-0.411816	-0.582099	0.399878	0.44497	-0.360291	-0.0632732	-0.0129882
409			11166	0	0	0	1	0	0	0											-0.0635576	-0.650896	0.178166	-0.0430426	-0.263832	0.175552	0.213498	0.388087	0.100174	0.129505
410			11167	1	0	1	1	0	1	1											0.348651	-1.4739	0.371806	0.322206	0.188403	0.392391	0.591835	0.159466	0.712703	0.470433
411	ENSG00000022840	RNF10	14886	1	0	1	1	0	0	1	0.1371	0.438859	0.00249094	-0.192102	0.20733	-0.118156	0.010539	0.327262	0.194602	0.0887978	-0.233945	-0.0793224	0.251332	0.670751	-0.433769	0.109179	-0.361872	0.158772	-0.355048	0.209962	0
412	ENSG00000022976	ZNF839	16382	1	0	1	0	0	1	1	0.0426122	-0.475557	-0.566017	-0.634481	-0.593265	-0.143975	-0.313841	-0.888263	0.0616992	-0.00584056	-0.0648486	-0.179377	-0.088645	0.503551	-0.467833	0.025889	-0.130405	0.785802	-0.202928	0.470695	0
413			16383	1	0	1	0	0	1	1											-0.662592	-0.356908	-0.34381	-0.358749	-0.734899	-0.434389	-0.249422	-0.0774487	-0.786181	-0.0695133
414	ENSG00000023041	ZDHHC6	13273	1	0	1	0	0	1	1	-0.691186	-0.303136	-0.69828	-1.32497	-1.07978	-0.755195	-0.928534	-0.221949	-0.863232	-0.890429	-0.0361241	0.179709	0.193001	0.93771	0.509366	0.617747	0.517255	0.590449	0.175527	0.851401	0
415	ENSG00000023171	GRAMD1B	12490	1	0	1	0	0	1	1	3.55947	-2.4777	0.226237	0.419837	2.38677	-0.0442009	-1.41269	-1.39999	2.26887	0.00203644	-4.1138	-5.02962	-3.59425	-3.42955	-4.96117	-3.39081	-3.25342	-3.82512	-4.61158	-3.44655	0	longlist
416			12491	0	0	0	1	0	0	1											-3.6553	-4.34919	-4.19686	-4.25327	-5.02798	-3.42066	-4.26282	-4.09783	-3.58794	-3.24642		longlist
417	ENSG00000023191	RNH1	11320	1	0	1	0	0	1	1	-0.430259	0.875844	0.256	-0.011026	0.77479	0.162836	0.43895	0.637426	-0.520663	0.586858	-0.272565	-0.00463899	-0.0227419	0.23875	-0.166579	-0.0344153	0.00773675	0.179199	-0.174694	0.263499	0
418			11318	0	0	1	0	0	0	0											-2.37628	-3.11113	-4.61837	-2.8909	-2.59664	-1.79956	-3.02021	-2.10868	-3.2988	-0.743801
419			11319	0	0	1	0	0	0	0											-1.38509	-3.47366	-2.43869	-0.627087	-0.341377	0.951833	2.19256	-0.778195	-1.14053	2.3105
420	ENSG00000023228	NDUFS1	5372	1	0	1	1	0	1	1	0.402948	0.358222	-0.00471578	-0.270202	0.510999	0.248761	0.669023	0.647509	0.174565	0.678059	-0.034114	0.0412378	0.140229	0.307117	-0.384403	-0.236491	-0.0265693	0.132923	-0.0501213	0.147524	0
421	ENSG00000023287	RB1CC1	10804	1	0	1	0	0	1	1	1.02008	0.142362	0.504909	0.854168	0.498667	0.413771	0.300897	0.9625	0.677403	0.489662	-0.152679	-0.0811758	0.0677232	0.227367	-0.367472	-0.196006	8.04402e-06	0.108891	-0.508488	0.0420844	0
422	ENSG00000023318	ERP44	10210	1	0	1	0	0	1	1	-0.77307	-0.400232	-0.415162	0.337798	0.797102	-0.388307	-0.213443	0.454214	0.0456796	-0.0288339	-0.392381	-0.235874	0.0134895	0.224571	-1.08445	-0.136815	-0.324753	-0.010612	-0.734727	0.100271	0
423	ENSG00000023330	ALAS1	3607	1	0	1	0	0	1	1	0.520839	1.1832	0.99364	0.507559	1.02592	0.63375	0.750571	0.962986	0.427328	1.08109	-0.0557607	-0.0845748	-0.251019	-0.0948426	-0.0256793	0.242718	-0.137363	0.255843	-0.342052	0.00326509	0
424	ENSG00000023445	BIRC3	12320	1	0	1	0	0	1	1	-2.23098			1.6716	2.62516		3.54668		0.386145	4.33055	-2.18314	-2.25207	-1.72611	-1.78373	-2.03001	-1.99719	-2.01587	-1.50305	-1.53561	-1.5656	0
425	ENSG00000023516	AKAP11	13660	1	0	1	0	0	1	1	-0.0475521	0.697299	-0.171307	0.238635	0.605919	0.151226	1.0904	0.857185	0.876961	-0.0963432	-0.463202	-0.0458613	0.216563	0.0456995	0.00996237	0.125804	-0.0929871	-0.077292	-0.226349	0.660603	0
426	ENSG00000023572	GLRX2	2814	1	0	1	1	0	1	1	-0.164933	1.24954	-0.176284	-0.624477	0.276498	-0.593961	0.409791	-0.374053	-0.296887	0.0162735	-0.286823	0.650006	0.445849	0.579969	-0.0621661	-0.0231716	0.0302023	0.772352	-0.261166	0.0865404	0
427	ENSG00000023608	SNAPC1	16047	1	0	1	1	0	1	1	0.218372	0.0960355	-0.470903	0.742381	0.683646	-0.875497	0.248555	-0.50714	-0.474117	-0.422637	-0.0892394	0.0750067	0.375201	0.673344	0.00531617	-0.372112	-0.241827	0.577994	-0.187798	0.0391899	0
428	ENSG00000023697	DERA	14164	1	0	1	1	0	1	1	-0.427778	-0.170205	-0.358856	-0.204314	-0.574573	-0.472261	-0.577873	-0.620893	-0.0222072	-0.468127	0.232214	-0.327367	0.0190191	0.220098	-0.292566	0.34827	0.00346833	0.401679	-0.174472	0.530618	0
429	ENSG00000023734	STRAP	14163	0	0	0	0	0	1	1	-0.528913	-0.380162	-0.752276	-0.288296	-0.36205	-0.593616	-0.70229	-0.362236	-0.0493889	-0.856765	0.0977983	0.397489	0.170022	0.913723	0.106314	0.28118	0.618983	0.88271	-0.300089	0.116126	0
430	ENSG00000023892	DEF6	9301	1	0	1	1	0	1	1	-4.19195	-8.75874			-2.19922						2.81817	1.18431	1.8968	2.87984	-0.358028	0.733226	2.40087	0.286043	1.09732	2.98436	0	longlist
431	ENSG00000023902	PLEKHO1	2419	1	0	1	1	0	1	1	-0.132677	-0.224177	-0.302083	-0.429479	-0.626114	-0.111059	-1.15787	-0.133656	-1.02684	-1.02971	-0.00271443	-0.209381	-0.11362	0.0150011	-0.20997	-0.108464	-0.256658	-0.316623	-0.208544	0.174968	0
432	ENSG00000023909	GCLM	2198	1	0	1	1	0	1	1	0.763943	1.02307	0.188558	0.311292	0.800317	-0.740189	0.172736	-0.448606	0.720211	1.04218	0.108284	-0.0504687	0.0735505	0.116401	0.000692024	0.0171754	-0.0478179	0.160482	-0.151277	0.137872	0
433	ENSG00000024048	UBR2	9377	0	0	0	1	0	1	1	-0.0776811	-0.331982	-0.502571	0.0404455	0.0737373	0.0751934	-0.0209018	0.0499879	0.1768	-0.180522	-0.106743	0.342351	0.271078	0.423431	0.0496532	-0.0651202	0.156919	0.670022	-0.165395	0.135616	0
434	ENSG00000024422	EHD2	19754	1	0	1	0	0	1	1	-1.02757	4.17865	0.572498	3.27724	4.67808	2.92404	3.15396	3.50186	1.80403	3.01799	-1.78442	-0.551327	-1.01427	-1.38284	-1.53998	-1.7056	-1.82509	-0.304807	-1.40725	0.674559	0
435	ENSG00000024526	DEPDC1	2085	1	0	1	1	0	1	1	0.305488	-0.339092	0.0715881	-1.05008	-1.19822	-0.881935	-1.19099	-0.366458	-1.94514	-0.432558	-0.532884	-0.0520114	0.0535674	0.101459	0.0285342	-0.154143	0.283861	0.274308	-0.193087	0.346509	0
436	ENSG00000024862	CCDC28A	9783	1	0	1	1	0	1	1	0.894684	0.918425	1.70562	0.095474	1.16048	0.660768	0.51421	0.897968	0.760013	1.42221	-0.178109	0.427987	0.47213	0.189423	0.11125	-0.370982	0.618905	0.390461	-0.0992508	-0.0761396	0
437	ENSG00000025039	RRAGD	9573	1	0	1	1	0	1	1	3.59044	-0.387087	0.248298	1.72055	-0.862374	1.69809	-0.256489	0.54935	1.39515	2.39836	-0.672105	-0.236406	-0.29138	0.362487	-1.04578	0.103378	-0.0178269	-0.173572	-0.606064	0.189555	0
438	ENSG00000025156	HSF2	9706	1	0	1	1	0	1	1	0.446889	-0.411152	-0.326763	0.327107	-0.816216	-0.482167	-1.61973	-0.369166	-0.200903	-0.543873	0.499911	0.178807	-0.0744764	0.119002	-0.136161	-0.15615	0.587185	0.0733575	-0.233679	0.0719223	0
439	ENSG00000025293	PHF20	253	1	0	1	0	0	1	1	0.911564	0.215741	0.1158	-0.433593	0.373054	0.536869	0.347394	0.606719	0.365212	-0.372924	0.118613	0.0707017	0.121055	0.386017	0.0969297	0.43369	0.364487	0.635272	0.0288373	0.445264	0
440	ENSG00000025434	NR1H3	11752	0	1	0	1	0	0	0	0.0979431	-0.221232	-0.377507	-0.392443	0.629244	-0.0373854	0.511581	0.498752	0.277232	1.2367	0.690192	-0.0245154	0.129717	0.677794	0.0446362	0.203692	0.361278	-0.033302	0.239707	1.25214	0
441			11751	1	0	1	1	1	1	1											-0.0984433	-0.0896141	0.0530525	-0.0355964	0.0559416	0.00518247	0.00184705	0.503502	-0.110674	0.0572619
442	ENSG00000025770	NCAPH2	1150	1	0	1	1	0	1	1	0.119241	-0.284091	0.463555	-0.707648	-1.12604	-0.128874	-0.255227	-0.263864	-0.643561	-0.222803	-0.0296352	-0.240888	-0.155471	0.102486	-0.57128	-0.123933	-0.278701	-0.0841987	-0.174927	0.108043	0
443	ENSG00000025772	TOMM34	331	1	0	1	1	0	0	1	0.384954	0.771322	-0.357804	-0.352158	-0.137868	-0.485636	0.545101	0.556944	0.533184	-0.367076	-0.169904	0.00691033	-0.0108753	0.341059	0.0507732	-0.103612	-0.219938	0.135793	-0.151421	0.0332628	0
444	ENSG00000025796	SEC63	9639	1	0	1	1	0	1	1	-0.611605	-0.273241	-0.495434	-0.0319575	0.397186	-0.240859	-1.00088	-0.119013	-0.365723	-0.300256	-0.188153	0.196917	0.00438733	0.0506788	0.183788	0.211519	0.925289	0.462318	-0.0310834	0.448433	0
445	ENSG00000025800	KPNA6	1704	1	0	1	1	0	1	1	0.0295632	0.462485	0.448781	0.360899	-0.0182905	0.431051	0.160533	0.354888	-0.44766	0.184149	-0.207477	0.00272485	0.129133	0.12912	0.486412	-0.132099	0.0177444	0.181838	0.124945	-0.159262	0
446	ENSG00000026025	VIM	12723	1	0	1	1	0	1	1	-0.0965988	2.92824	0.823575	1.20864	0.809532	0.742711	0.653349	0.810579	0.588497	-0.0142626	0.0103832	0.0270026	0.123879	0.762214	0.500519	0.793115	0.553483	0.808367	-0.0403004	0.674288	0
447			12724	0	0	0	1	0	0	0											-0.10805	0.0650849	-0.0299995	-0.0265145	0.0680821	0.37423	0.287167	0.398285	0.128713	0.420255
448	ENSG00000026036	RTEL1-TNFRSF6B	509	0	0	0	1	0	0	0	-1.16322	-1.60132	0.422016	-0.0585459	-0.501115	1.04429	0.541107	-0.28479	0.729965	-0.372154	0.197413	0.186078	0.0367392	0.602228	-0.447415	-0.331967	-0.202361	-0.0199771	-0.588535	0.243233	0
449			510	0	0	0	1	0	0	0											0.179592	2.03241	-2.25667	0.942009	-0.624172	0.347445	2.90596	1.78704	1.12566	2.34271
450	ENSG00000026103	FAS	13054	1	0	1	1	0	1	1	-0.768219	0.833482	0.592446	-2.79576	1.02549	-1.32653	0.0980347	-3.47091	-0.525628	-1.08017	-0.261569	-0.218136	-0.0360885	0.0864939	-0.229634	-0.0310706	0.388424	0.713671	-0.332296	0.384444	0
451	ENSG00000026297	RNASET2	9929	1	0	1	1	0	1	1	-0.665353	-0.728017	0.503528	0.585627	-0.654532	0.175286	-0.614586	-0.387464	1.08882	0.207145	0.016989	-0.0599105	-0.447137	-0.0492571	0.0406032	0.547117	0.553947	0.209729	-0.256636	0.323653	0
452	ENSG00000026508	CD44	11680	1	0	1	1	0	0	1	2.07373	5.77567	3.73228	5.62356	7.14707	3.31924	3.98035	4.99621	3.15267	4.81979	-0.765667	-0.487925	-1.08013	-0.351008	-1.01157	-0.151865	-0.0610634	-0.219728	-0.648759	-0.151339	0
453	ENSG00000026559	KCNG1	402	0	1	0	1	0	0	0	-11.8683	-6.18419	-0.813909	-2.02052	-0.733026	-5.3609	-3.17025	-2.56255	-1.33882	-7.0325	-1.41943	-2.27198	-2.09588	-0.589748	-0.51605	-1.16328	-0.550505	-1.04764	-0.185691	-0.47051	0
454	ENSG00000026652	AGPAT4	9900	0	0	0	1	0	0	0	-0.55499	-0.616892	-0.351605	0.537259	-0.364623	-0.290327	-1.73184	0.0146617	-0.580492	-1.00469	-0.428911	0.096211	-0.0340501	0.314471	-0.0680951	0.166818	-0.107841	-0.362647	0.212503	0.0285722	0
455			9901	0	0	0	1	0	0	0											-0.727632	-0.173888	-1.27728	0.108853	-0.520736	0.0219654	-0.452054	-0.194105	0.274576	-0.0251882
456			9902	1	0	1	0	0	1	1											-0.517202	0.142958	0.00591626	0.149693	0.0383155	-0.194744	0.401152	0.385133	-0.509479	0.087035
457	ENSG00000027001	MIPEP	13546	1	0	0	1	0	0	1	-0.316166	-0.280611	-0.424257	-1.65679	-0.305344	-0.982625	0.500295	0.0836457	0.587977	-0.92414	8.23468e-05	0.309511	0.469498	0.578791	0.0946361	0.200201	0.00772858	0.507608	-0.22456	0.657308	0
458	ENSG00000027075	PRKCH	16043	1	0	1	0	0	1	1	-4.92501		2.83023	-4.2546	3.05475	-3.17015		-4.25754	-5.99323		4.80773	6.93711	0.228232	7.45679	3.97751	0.852466	3.90467	6.46916	5.21768	3.87632	0
459			16044	1	0	0	1	0	0	0											2.17212	2.29681	1.50674	4.37958	0.190104	-0.590335	4.34153	1.59067	2.38126	-0.205022
460	ENSG00000027644	INSRR	2611	0	0	0	1	0	0	0					4.42951						0.625657	-0.726125	-0.1897	-0.850016	-0.206109	2.17219	1.47986	1.81586	0.0247539	1.99619	0
461			2612	0	0	0	1	0	0	0											0.674931	0.236913	0.766271	0.0650346	1.18396	1.78603	2.07933	1.74922	-0.471532	1.83888
462			2613	0	0	0	0	0	1	1											-0.166923	-0.191395	-0.31101	0.0205211	-0.140961	0.557838	0.0699052	0.517924	-0.418943	0.952638
463	ENSG00000027697	IFNGR1	9772	1	0	0	1	0	1	1	0.000844276	-0.911026	-0.948114	0.174606	0.788952	-0.209499	-0.884377	-0.525687	-0.306062	0.7952	-0.0190521	-0.523736	-0.181409	-0.280566	-0.549644	-0.0963163	0.168685	-0.213629	-0.143637	0.108506	0
464	ENSG00000027847	B4GALT7	6643	1	0	1	1	0	1	1	-0.538528	0.41854	-0.0954138	0.486706	0.603807	0.300961	0.0861605	0.0807387	1.07997	0.738976	-0.049068	-0.0804283	0.0486912	-0.107818	-0.073343	-0.065181	-0.189781	0.106375	-0.330869	-0.0181214	0
465	ENSG00000028116	VRK2	4659	1	0	1	0	0	1	1	-3.02294	-0.557182	-1.57825	-8.58282	-1.68537	-2.73661	-13.4378	-8.43224	-1.49333	-11.3982	4.6971	0.580085	2.11951	6.81797	3.15736	1.94145	6.08442	3.39624	0.612987	6.55602	0
466	ENSG00000028137	TNFRSF1B	1436	1	0	1	1	0	0	1	0.884903	-0.705474	6.10352	1.41681	1.81722	0.344952	-0.679082	1.42184	2.03041	-0.978252	-1.26058	-0.696127	-1.64865	-0.699034	-1.97458	-0.552612	-0.410223	-0.434816	1.98501	0.0708589	6	longlist
467	ENSG00000028203	VEZT	14647	1	0	1	1	0	1	1	-0.0449833	-0.548972	-0.884055	-0.422496	-0.649624	-0.637324	-0.537339	-0.517296	-0.725436	-0.814602	0.0499068	0.138464	-0.0990763	0.437168	-0.162324	0.0656087	0.0791657	0.422742	-0.294144	0.182412	0
468	ENSG00000028310	BRD9	5704	1	0	1	1	0	1	1	-1.2255	-0.00165783	-0.612084	-0.589731	-0.692556	-0.286867	-0.453307	-0.283733	-0.206114	-1.18467	0.125541	-0.245812	-0.0435776	0.0208088	-0.199268	-0.0765306	-0.293926	0.042481	-0.239536	0.0788376	0
469			5701	0	0	0	1	0	0	0											-0.169493	-0.206593	-1.40215	-0.14946	-0.357536	0.0964354	0.0793322	-0.663483	0.158796	-0.0293248
470			5702	0	0	0	1	1	0	0											-0.107042	0.0788936	-0.4969	0.0633096	-0.0784357	0.289064	0.25143	-0.256169	0.564918	0.231126
471			5703	0	0	1	1	1	0	0											3.33401	-2.00663	2.62943	2.23448	2.32145	2.01459	1.04142	1.5331	3.01856	2.51097
472	ENSG00000028528	SNX1	15376	0	0	0	0	0	1	0	-0.184484	-0.487827	0.264194	-0.318959	0.108576	0.04308	-0.0250989	-0.14877	0.17976	0.0853516	-0.0477736	0.312685	0.37459	0.65303	-0.155641	0.108292	0.32393	0.764235	-0.114196	0.171898	0
473			15377	1	0	1	1	0	1	1											-0.0690983	-0.0825729	0.276273	0.703401	0.0947195	0.0554107	-0.00284063	0.430718	-0.201313	0.125551
474	ENSG00000028839	TBPL1	9752	0	0	0	0	0	1	1	-0.568827	-0.4606	-0.680089	-0.0649017	-0.589449	-0.520616	-2.16668	-0.625583	-0.794617	-0.98456	-0.22423	-0.0896042	-0.254218	0.176316	-0.172433	-0.30395	0.223038	0.150013	-0.0339839	0.173172	0
475			9753	1	0	1	0	0	1	1											0.230274	0.190834	0.179915	0.32635	0.0940637	-0.0867196	0.372642	0.253036	0.119265	0.427676
476	ENSG00000029153	ARNTL2	14205	0	0	0	1	0	1	1	1.84003	3.63073	2.35598	3.27865	1.74946	2.64216	2.94416	2.38239	2.61511	2.139	-0.147542	-0.650835	-1.1261	-0.202759	-0.975911	-0.312308	-0.0837554	-0.000364948	-0.688072	0.135302	0
477	ENSG00000029363	BCLAF1	9764	1	0	1	0	0	1	1	-0.244598	-0.703082	-0.670381	-0.799882	-0.711296	-0.417554	-1.04734	-0.673076	-0.564855	-0.694808	-0.106418	0.395525	0.277524	0.381513	-0.0294547	-0.0170328	0.468916	0.566727	-0.118357	0.125234	0
478	ENSG00000029534	ANK1	10761	0	1	0	1	0	0	0	1.57386	3.8665	0.662983	-0.297813	2.27248	1.08673	-0.23035	1.05333	6.94174	-1.59274	0.68972	0.205527	0.30202	0.825251	0.912282	1.4458	0.795953	0.755499	1.76459	1.3758	0
479			10762	1	0	1	1	0	1	1											0.0973254	-0.63825	-0.142178	0.288924	0.324298	0.371642	0.516089	0.236935	1.05695	0.0094451
480			10763	0	0	0	1	0	0	0											-0.141333	-0.320684	-0.768076	0.25542	-0.259643	-0.0978619	-0.0679853	0.319729	-0.237885	0.112035
481			10764	1	0	1	1	0	0	1											0.0659866	0.298053	-0.234364	-0.521092	1.37721	1.4189	1.46241	1.33786	0.691616	1.08812
482			10765	0	0	0	1	0	1	0											-2.73029	-3.05373	-1.91136	-0.438341	-1.52117	-0.099846	-2.93536	0.671915	-3.4957	-0.0984443
483			10766	0	0	0	1	0	0	0											-0.452153	-1.76149	-0.828878	-1.02502	-0.840392	-0.33265	0.428851	-0.222884	-0.0805849	0.14125
484	ENSG00000029639	TFB1M	9865	1	0	1	1	0	1	1	0.190441	1.1284	0.22327	0.0304023	0.0772554	0.0502605	-0.61589	1.38035	0.473073	0.631656	-0.0164717	0.206916	0.2465	0.386532	-0.0695415	-0.121612	0.319294	0.323333	-0.0657357	0.012066	0
485	ENSG00000030066	NUP160	11770	1	0	1	1	0	1	1	-0.321371	-1.22625	-1.21309	-1.229	-1.22177	-0.794097	-1.29628	-0.769972	-1.42796	-1.07609	-0.261522	0.287013	0.16686	0.627343	-0.122442	-0.0348854	-0.255876	0.22075	-0.0954938	-0.0152832	0
486	ENSG00000030110	BAK1	9270	1	0	1	0	0	1	1	-0.865046	-0.295566	-0.788124	-1.21036	-0.502391	-1.26212	-0.801993	-1.34953	-1.02487	-0.21856	0.11138	-0.245531	0.138203	-0.0910386	-0.0840397	-0.348454	-0.0128751	0.126804	-0.249301	-0.113868	0
487	ENSG00000030419	IKZF2	5404	1	0	1	0	1	0	1	-2.94983	-4.42875	-2.06516	-3.3461	-3.4388	-4.66969	-1.0529	-5.1697	-2.04765	-2.69715	-0.9944	0.16751	-0.509365	0.331748	0.446787	-0.0801836	-0.527959	0.896441	-0.202587	0.0755302	0
488			5405	1	0	1	0	0	1	1											-0.281108	0.129529	0.402338	0.146679	-0.124638	-0.261182	-0.115606	0.729665	0.136168	0.253625
489	ENSG00000030582	GRN	17145	1	0	1	0	0	1	1	-0.504355	0.935109	0.429655	1.6019	1.89429	0.421166	0.215012	0.283469	0.0984522	1.5505	0.155479	0.388085	-0.113525	0.0498485	-0.00378639	-0.346132	-0.246579	0.327955	-0.205016	-0.081686	0
490	ENSG00000031003	FAM13B	6290	1	0	1	0	0	1	1	-1.0312	-1.13565	-1.01779	-1.27347	-1.7897	-1.61526	-1.30286	-2.26038	-0.0728636	-1.72047	-0.719473	-0.505771	-0.763429	-0.396897	-0.780539	-0.437794	-0.617028	-0.716386	-0.758618	0.208184	0
491	ENSG00000031081	ARHGAP31	3826	0	0	0	0	0	1	1	1.76201	2.62735	1.92652	3.34301	4.76047	3.28767	3.88952	3.0087	0.138218	3.9125	-0.0378665	-0.412671	-0.198658	-0.112996	-0.262875	-0.284485	-0.33987	-0.0412573	0.024471	0.0787084	0
492			3827	0	0	0	1	0	0	0											-1.4816	-0.942883	-2.01566	-0.91294	-1.43223	-1.24479	-1.1275	-0.625101	-0.655896	-0.8566
493	ENSG00000031691	CENPQ	9448	1	0	1	0	0	1	1	1.04941	0.33834	1.13577	0.738896	-0.0423533	0.40036	0.596429	1.1308	0.280705	0.46893	-0.0439856	0.0192229	0.397421	0.382034	0.188847	-0.0289503	0.0498574	0.339645	0.0074391	0.171168	0
494	ENSG00000031698	SARS	2252	1	0	0	1	0	1	1	-1.20946	0.106111	-0.790808	-0.471912	-0.1537	-0.219034	-0.372194	0.0428576	-0.604319	-0.272758	0.319477	0.370694	0.246693	-0.0244113	0.176352	0.0628245	-0.136096	-0.238686	-0.00565571	0.187056	0
495	ENSG00000032219	ARID4A	16015	1	0	1	0	0	1	1	0.682299	0.0145789	-0.204917	0.816439	0.134761	0.344311	0.628186	0.203885	0.0235664	0.480873	-0.0169488	-0.0324758	0.334188	0.0302415	0.2169	-0.00204231	-0.0331711	0.164631	-0.129619	0.0806449	0
496	ENSG00000032742	IFT88	13525	1	0	1	0	0	1	1	-0.789144	-0.252408	-0.602373	-0.989837	0.184231	-0.58073	0.254805	-0.0877028	0.00167706	-1.35378	-0.231938	-0.264875	-0.00483265	-0.579601	-0.68716	0.131114	0.0434276	0.0116248	-0.474713	0.0312566	0
497	ENSG00000033011	ALG1	18032	1	0	0	1	0	1	1	-0.422381	0.0780954	0.476298	-0.103363	0.300183	-0.0983262	-0.0195345	-0.634095	0.0333243	0.322398	0.400263	-0.16252	-0.105536	-0.33987	-0.111001	0.185165	-0.339719	0.404093	-0.193262	0.00483284	0
498	ENSG00000033050	ABCF2	8501	1	0	1	1	0	1	1	0.0975265	1.16908	-0.0552083	0.479538	0.43938	0.456525	0.217941	-0.0563256	0.444465	0.283984	0.0287023	-0.121586	-0.136687	0.0520179	-0.189726	-0.313037	-0.124668	0.204812	-0.150244	0.0716458	0
499	ENSG00000033100	CHPF2	8502	1	0	1	0	0	1	1	-0.60855	2.12474	-0.142292	1.61928	2.08468	0.561085	0.722176	-0.304303	0.821758	1.25309	-0.166778	-0.227982	-0.237704	-0.204163	-0.626405	-0.559157	-0.189656	-0.206475	-0.465309	-0.303435	0
500			8503	0	0	0	1	0	0	0											-0.423393	-0.957004	-1.00829	0.383538	-0.568096	-0.236159	-0.0647513	-0.213304	-0.38699	0.065618
501	ENSG00000033122	LRRC7	2087	1	0	1	0	0	1	1	-7.89559	-9.21775		-0.943024	-8.62227	-8.669	-11.5292	-5.93212	-7.54238	-6.6799	-1.19949	-1.1206	-0.536951	-0.0757906	-1.31493	-1.3296	-0.595399	-0.833407	-1.62238	-1.74573	0	longlist
502	ENSG00000033170	FUT8	16075	1	0	1	1	0	1	1	0.861314	-0.270784	-0.367865	0.362705	0.560844	1.3259	0.915064	-0.498841	0.849842	1.17688	-0.345463	-0.0933862	0.169083	0.0744421	-0.0942153	-0.0976191	-0.0874893	0.19797	-0.120517	-0.0425818	0
503	ENSG00000033178	UBA6	7078	1	0	0	1	0	1	1	-0.0149149	1.0376	-0.197699	0.107116	0.206928	-0.109725	0.445966	0.262858	-0.57157	-0.332016	-0.233137	0.142958	0.0432357	0.407347	-0.249388	-0.274127	0.0385488	0.402186	-0.0218984	0.00226722	0
504	ENSG00000033627	ATP6V0A1	17083	1	0	1	0	0	0	1	0.890083	0.838454	1.46553	0.786928	0.294463	1.06821	0.732613	0.83937	0.72001	0.859558	-0.266307	0.158197	0.275483	0.227788	-0.128582	-0.453402	-0.0584069	0.340102	-0.00535511	0.107024	0
505	ENSG00000033800	PIAS1	15426	1	0	0	1	0	1	1	-0.751236	-1.03734	-0.95126	-0.878715	-1.29458	-0.859983	-0.862959	-0.683609	-0.988051	-0.6515	0.0709101	0.394059	0.20115	1.04093	0.462247	0.142948	0.166385	1.12442	0.159412	0.344141	0
506	ENSG00000033867	SLC4A7	3347	0	0	0	0	0	1	1	1.25976	1.95191	1.47611	1.61195	1.98212	0.964811	0.912482	2.72807	1.61429	0.430917	-0.261506	-0.176975	-0.015529	0.0131785	-0.289187	-0.209683	-0.173736	-0.0632496	-0.47965	0.0582578	0
507	ENSG00000034053	APBA2	15117	1	0	1	0	0	1	1	1.43177	-0.0959052	-0.658392	-0.304229	-0.290698	0.760545	0.052066	1.04706	0.0444745	-1.37895	-0.981045	-1.28172	-0.505011	-0.718015	0.0948394	0.0827836	0.193327	-0.0661366	-1.81654	-0.116493	0
508			15118	0	0	0	1	0	0	0											-0.720418	-2.45996	-2.23512	-1.84944	-2.9267	-2.29725	0.129326	-2.44933	-2.32532	-0.957337
509			15119	0	1	0	0	0	0	0											-0.735015	-1.73746	-3.46075	-2.45477	-0.33785	-0.1417	-0.0760475	-1.45882	-0.113215	-0.259603
510	ENSG00000034152	MAP2K3	16840	1	0	1	1	0	1	1	0.366648	1.55275	0.98592	1.09015	1.02652	1.22998	1.58452	1.56067	1.19229	0.639009	0.0355866	-0.128737	-0.109124	-0.132183	-0.272648	-0.00604129	-0.164722	0.0517199	-0.306426	0.162634	0
511			16841	0	0	0	1	0	1	1											-4.82498	-6.01656	-5.37907	-2.16677	-6.58181	-6.32042	-7.10153	-6.35908	-5.37998	-5.27867
512	ENSG00000034239	EFCAB1	10791	1	0	1	1	0	1	1		-3.29259			0.988219	-2.0575	-1.35849	-9.86615	-2.75624	-1.53711	1.30704	-0.992188	0.214936	2.13613	2.46267	2.02268	2.13814	2.78028	1.76562	1.80752	0	longlist
513	ENSG00000034510	TMSB10	4814	1	0	1	1	0	1	1	-0.913289	1.01871	-0.254277	0.561849	0.26809	-0.307565	0.364322	0.314445	-1.13632	-1.15629	-0.0547933	0.0625818	0.0523945	0.187665	-0.0572378	-0.0239328	0.0841613	-0.07004	-0.339195	0.131814	0
514	ENSG00000034533	ASTE1	3940	1	0	1	1	0	1	1	0.197216	-0.265974	0.161128	0.657631	0.629422	-0.288452	0.348205	-0.484417	-1.47328	-0.0132852	-1.76637	-1.76112	-1.98275	-2.03156	-2.97112	-1.61203	-1.25447	-1.02268	-1.12327	-1.44589	0
515			3941	0	0	0	0	0	1	0											-0.07705	-0.381165	-0.246951	0.159796	-0.258403	0.411779	0.390414	-0.151792	0.414048	0.188288
516	ENSG00000034677	RNF19A	11008	1	0	1	0	0	1	1	0.78116	1.42915	0.638669	2.47081	2.40322	1.09141	2.43066	1.7893	0.406183	0.633114	2.542	4.76985	3.68731	4.05181	4.74945	5.61467	5.84979	5.68755	5.12586	6.94885	0
517			11006	1	0	1	0	0	0	1											0.524148	-0.08557	0.286454	0.542929	0.230122	0.508515	0.239432	-0.285046	0.710319	0.544002
518			11007	1	0	1	0	0	1	1											-0.0959658	-0.110973	-0.200557	-0.134456	-0.0810742	-0.282052	-0.485335	0.00865429	-0.315104	0.035996
519	ENSG00000034693	PEX3	9795	1	0	1	1	0	1	1	0.0998606	0.3251	0.40167	0.74547	1.22467	0.520206	-0.101411	0.0571565	0.706885	0.998237	0.131152	-0.0362385	0.0137414	0.119412	-0.0115217	-0.0352865	0.483118	0.343313	0.152747	0.0952988	0
520	ENSG00000034713	GABARAPL2	18579	1	0	1	1	0	1	1	0.379603	0.91685	1.37686	1.0458	1.43391	1.09094	1.18053	1.16387	0.864961	1.15975	-0.208186	-0.29086	-0.094019	-0.173074	0.0455206	-0.282154	-0.0663779	-0.141195	0.108071	0.00370897	0
521	ENSG00000035115	SH3YL1	4306	1	0	1	1	0	1	1	0.732261	-0.690513	-0.136695	0.0464696	0.291611	0.792217	0.682249	0.669957	0.726125	0.371006	0.0641305	-0.0883517	0.265984	0.151	-0.455957	0.0224602	-0.0465719	0.114211	-0.133363	0.387824	0
522	ENSG00000035141	FAM136A	4724	1	0	1	1	0	1	1	0.0864696	0.0508379	-1.31638	-1.45476	-0.775056	-0.542003	-0.408911	-0.518685	-0.732522	-0.255057	0.253348	-0.120836	0.298758	0.531818	-0.0250488	0.584043	0.235304	0.23377	-0.435689	0.398841	0
523	ENSG00000035403	VCL	12987	1	0	1	1	0	1	1	-3.33647	-0.387525	-1.15512	-1.78705	-0.846884	-3.23774	-2.00806	-2.38263	-2.67021	-2.30404	0.239818	-0.127521	-0.12782	0.272144	0.0586126	0.100361	0.0218047	0.0813244	0.0522571	0.10841	0
524	ENSG00000035499	DEPDC1B	5957	1	0	1	1	0	1	1	0.569722	-1.41493	-0.947817	-1.73014	-2.18415	-0.656345	-1.15324	-0.799378	-0.446815	-1.49625	-0.409636	-0.154507	-0.278641	0.0294087	-0.505693	-0.210807	-0.060948	-0.0549248	-0.0863858	-0.0569867	0
525	ENSG00000035681	NSMAF	10833	1	0	1	1	0	1	1	-0.19238	0.777059	-0.0208671	0.360358	0.641485	0.214312	0.552986	-0.0275056	0.588349	-0.00476406	-0.0826022	-0.176562	0.0413142	0.109464	-0.287936	-0.0710675	0.0804658	-0.0360412	-0.405426	0.129197	0
526	ENSG00000035687	ADSS	3169	1	0	1	1	0	1	1	-0.677959	-1.08738	-0.432846	-0.570168	0.229968	0.208476	-1.01643	0.169987	-0.216957	-0.373558	-0.23429	0.202301	0.446886	0.571832	0.0663841	-0.184958	-0.0531987	0.359219	-0.144618	0.210565	0
527	ENSG00000035862	TIMP2	17573	0	1	0	0	0	0	0	1.88722	3.41928	4.26916	2.89588	3.25375	2.67113	2.99476	2.80926	1.38951	3.4053	0.354983	-0.813852	-0.0390498	-0.141298	0.0695005	-0.0113647	-0.229732	-0.242675	0.45288	-0.110934	0
528			17574	0	0	0	1	0	0	0											-0.840405	0.63905	0.0632146	0.937744	2.12001	2.98494	1.40013	2.54865	0.0211645	3.94886
529			17575	0	0	0	0	0	1	1											-1.05683	-0.626862	-0.634171	-0.110462	-1.50607	-0.429973	-0.198077	-0.46388	-1.0222	-0.0564633
530	ENSG00000035928	RFC1	6964	1	0	1	1	0	1	1	-0.140569	-0.447995	-0.205421	-0.589324	-0.720047	-0.406235	-0.253808	-0.615795	-0.687158	-0.589291	-0.269239	-0.224325	-0.0222859	0.0556067	-0.412439	-0.215195	-0.111057	0.00781358	-0.0593424	0.265307	0
531	ENSG00000036054	TBC1D23	3761	1	0	1	1	0	1	1	-0.310563	0.570442	0.0609482	0.521099	0.778421	0.241915	-0.085006	0.76428	-0.680424	0.465494	-0.164211	-0.110059	-0.0556487	0.0684927	-0.247109	0.0428966	-0.054376	0.105493	0.153037	0.169067	0
532	ENSG00000036448	MYOM2	10525	1	0	1	0	0	1	1	1.71147	-2.75609	-0.202707	-0.295165	-1.11504	-0.572586	-0.71722	-1.56787	0.383257	1.24393	-0.0752179	-0.667611	-0.959092	-0.146392	-0.255182	0.0982954	0.173256	-0.139726	0.48697	0.389789	0
533			10526	0	0	0	1	0	0	0											-0.914606	-1.78647	-0.424169	-0.158887	-0.899966	0.0528118	0.289126	-1.09414	-1.49738	0.268973		shortlist
534			10527	0	0	0	1	0	0	0											-1.09586	-1.15547	0.258106	-0.147723	-0.438088	-0.0272287	0.110248	-0.388009	-0.915987	0.242352
535	ENSG00000036530	CYP46A1	16314	1	0	0	1	0	1	1	1.58278	-3.15788	-2.01971	-1.75912	-1.05207	-0.450664	-0.862607	-2.66102	1.60189	-0.984614	-0.0434567	0.0712533	0.203451	0.313733	-0.0766863	-0.097552	-0.17032	0.220557	-0.21697	0.180734	0
536	ENSG00000037042	TUBG2	17090	1	0	1	1	0	1	1	1.09669	0.116668	0.570079	0.330789	1.1131	1.26105	1.09248	0.655304	1.55326	1.96746	-0.0943421	-0.421151	-0.58238	-0.377044	-0.378049	-0.134809	-0.432984	-0.301738	-0.128391	-0.305598	0
537	ENSG00000037241	RPL26L1	6573	0	0	1	1	0	1	1	-0.133924	0.214154	-0.149924	-0.193013	-0.133745	-0.0919983	-0.110151	-0.0372196	0.327951	-0.144579	1.06222	0.32512	0.264319	0.233759	-0.0306506	0.178821	0.26629	0.894351	-0.04023	0.586345	0
538	ENSG00000037280	FLT4	6687	0	0	0	1	0	0	0		-8.13866		-5.29997	-7.34209	-5.53344	-5.50139	-6.54629		-5.40391	-0.291987	0.623384	0.395132	-0.750769	0.313828	-0.344957	0.323861	-0.169268	1.1715	-0.214677	0
539	ENSG00000037474	NSUN2	5796	1	0	1	1	0	1	1	-0.343206	0.0479625	-0.54411	-0.533679	-0.25634	-0.662505	-0.435899	-0.356549	-0.168097	-0.593598	-0.179941	0.137771	0.118455	0.184201	-0.453482	-0.238479	0.0154624	0.335983	-0.387608	-0.143114	0
540	ENSG00000037637	FBXO42	1474	1	0	1	0	0	1	1	0.224356	-0.259035	0.325315	0.034188	-0.636945	-0.0228466	-0.188954	-0.341102	-0.281287	-1.47122	0.200372	0.0525692	0.175642	0.229	0.0781009	0.00474781	0.0535666	0.156351	0.0162293	0.436872	0
541	ENSG00000037749	MFAP3	6482	1	0	1	1	0	1	1	-0.536217	-0.540553	-0.372341	-0.259334	0.229401	-0.320462	-0.232124	-0.251222	-1.15515	-0.254052	0.118349	0.448378	-0.0159813	0.549461	-0.274868	-0.145871	0.0780728	0.371863	0.387392	0.157729	0
542	ENSG00000037897	METTL1	14527	1	0	1	1	0	1	1	-0.186903	-0.0759416	-0.403009	3.55566	-0.49388	-0.267874	-0.0308433	-0.363336	0.195339	-0.278461	-0.183346	-0.222082	-0.254497	-0.0980208	-0.260425	-0.171528	-0.11548	0.00634118	-0.0737572	-0.0699332	0
543	ENSG00000038002	AGA	7467	1	0	1	1	0	0	1	-0.663112	-0.448611	0.19374	-0.316655	-0.486743	-0.292482	0.510489	-1.85593	0.607134	-0.263605	-0.11114	-0.184529	-0.29586	0.357452	-0.304001	-0.233456	-0.332637	0.398168	-0.0922447	0.300357	0
544	ENSG00000038210	PI4K2B	6942	1	0	1	0	0	1	1	-0.742429	0.816595	-0.0280868	-0.369187	0.504371	-0.54192	0.220131	0.860854	0.288552	-0.968511	0.0549125	0.125552	0.247836	0.0560849	0.367225	0.459181	0.0533744	0.201426	-0.0518681	0.260025	0
545	ENSG00000038219	BOD1L1	6908	0	0	0	1	0	1	1	-0.118816	-1.3332	-0.10224	-0.158259	0.0750166	-0.205272	-0.142135	-0.233286	-0.670508	-0.0568981	-0.0863057	0.541325	0.342167	0.424885	-0.108658	-0.188134	0.00658026	0.731064	-0.141461	0.0281652	0
546	ENSG00000038274	MAT2B	6533	1	0	1	1	0	0	1	0.216246	-0.24363	-0.0991819	-0.964701	-1.0591	-1.23949	-1.07405	-0.499994	-0.157973	-1.01661	0.425779	0.419816	0.619727	1.0068	0.570336	-0.179318	0.0827434	1.09453	-0.000296497	-0.00344142	0
547			6534	0	0	0	1	0	1	0											-0.0353841	0.213545	0.236215	0.382367	-0.0545478	0.242812	0.075247	0.76371	0.00860842	0.331636
548			6535	1	0	1	1	0	1	1											0.0822932	0.450413	0.360249	0.75001	0.21304	0.00884329	0.172549	0.581332	-0.0908649	0.0704177
549	ENSG00000038295	TLL1	7427	1	0	1	1	0	1	1	-11.6233	-10.6693	-8.47123		-8.58441	-9.98734	-8.70207	-11.6917	-12.0473	-9.90056	5.06916	1.08809	0.446315	0.598222	0.774124	0.553542	2.62611	4.54638	0.565178	1.61611	0
550	ENSG00000038358	EDC4	18467	1	0	0	1	0	1	1	-0.308214	-0.145106	-0.247525	-0.0637544	-0.626368	-0.0266026	-0.31718	-0.113588	-0.695955	-0.22126	-1.13724	-0.568322	-0.790481	-0.116313	-1.1741	-0.170566	-0.665849	-0.290655	-0.437246	-0.363035	0
551			18468	0	0	0	1	0	0	0											0.145293	0.578633	0.260481	0.526036	0.115631	0.35914	0.378818	0.169236	0.260664	0.216001
552			18469	0	1	0	1	0	0	0											-2.72905	-2.78431	-2.62602	-2.03528	-2.28506	-2.06071	-1.85952	-2.99664	-4.15257	-2.37901
553	ENSG00000038382	TRIO	5813	0	0	0	1	0	0	0	-0.300674	1.11037	0.907942	0.782512	0.343873	0.899058	1.35102	1.36667	0.0203149	0.186007	-1.45775	-1.39963	-1.00343	-0.0901221	-0.747196	-0.432951	-0.015769	-1.7067	-0.395364	0.0197728	0
554			5814	0	1	0	1	0	0	0											-0.704254	-1.14393	-1.60846	-1.78465	-0.552563	0.199185	0.104581	-0.766553	0.025718	0.0223424
555	ENSG00000038427	VCAN	6072	1	0	1	0	0	1	1	-1.22194	-1.8447	-0.13192	-0.834865	1.43062	-0.310976	-1.85609	0.776666	-0.811133	0.172405	-0.00381919	0.515914	0.361469	0.559187	-0.0450501	0.216792	0.217636	0.457087	-0.0312753	0.0692868	0
556	ENSG00000038532	CLEC16A	18059	1	0	1	1	0	1	1	-0.434572	0.359231	0.986607	0.141782	-0.0179598	0.0284253	0.755067	0.299422	-0.596737	0.314038	0.0569955	0.0492949	-0.296423	0.391743	-0.163938	0.219221	0.0159163	0.0385143	-0.414193	0.149364	0
557			18060	0	0	0	1	1	0	0											-0.306632	-0.243586	-0.458181	0.0917634	0.0528664	-0.0179959	0.276697	-0.0439362	-0.167468	0.0560939
558	ENSG00000039068	CDH1	18493	1	0	1	1	0	1	1	1.69996	-1.89909	-0.7352	-3.10445	4.60047	1.4057	-1.16322	-0.341833	-1.53877	5.92573	1.94038	0.152517	0.334972	1.09496	1.43752	2.36892	4.1353	1.48659	1.1217	2.81325	7	longlist
559	ENSG00000039139	DNAH5	5812	1	0	1	0	0	1	1	-1.2109	0.793914		0.654096	0.405806	-1.67616		-0.687392	0.127339	-1.744	-1.49755	-2.22428	-1.17925	-0.840869	-4.36807	-1.41005	-2.16711	-0.915954	-3.92573	-0.367589	0
560	ENSG00000039319	ZFYVE16	6060	0	0	0	0	0	1	1	-0.276968	-0.891448	-0.434464	-0.704919	-0.147854	-0.382846	-0.337918	-0.522418	0.110501	-0.195993	-0.0465924	-0.18297	-0.00771626	-0.0769056	-0.175927	-0.200276	-0.166248	0.132584	-0.110382	-0.0867466	0
561	ENSG00000039560	RAI14	5849	1	0	1	0	0	1	1	-2.23837	-0.513299	-1.96941	-1.37215	0.322445	-2.72065	-2.5954	-1.48702	-0.902394	-1.13543	-0.245719	-0.01401	-0.129122	0.250853	-0.48315	-0.0844762	0.263507	0.283428	-0.651572	0.208851	0
562			5850	0	0	1	1	0	1	1											4.27791	0.520157	3.00678	1.08213	-0.553591	1.38025	0.105259	0.521263	1.002	2.22515		longlist
563			5851	0	0	0	1	0	0	0											0.929049	2.27165	1.01732	2.45454	4.37809	3.97374	2.53453	3.61729	4.35554	5.19714
564	ENSG00000039600	SOX30	6505	1	0	1	1	0	1	1		1.89924									0.0713732	0.437254	-0.135595	-0.220373	0.486551	0.420494	0.735397	0.355378	0.613543	0.10998	0
565			6506	0	0	1	0	0	0	0											1.25269	0.935684	-0.624665	1.33416	-0.925964	3.66866	4.6539	5.34934	0.537787	4.90323
566	ENSG00000040275	SPDL1	6546	0	0	0	0	0	1	1	-0.664448	-0.470911	-0.632751	-1.35531	-0.936334	-1.2976	-1.13104	-1.29349	-0.676197	-1.17916	-0.0564793	-0.127717	-1.10388	-0.160798	-0.70961	-0.301841	-0.182612	-0.234421	-0.750098	-0.244835	0
567	ENSG00000040341	STAU2	10898	0	1	0	0	0	0	0	0.902323	-0.247669	-0.118736	0.0719082	-0.549427	0.0586344	-0.351107	0.310843	0.041919	0.195816	1.79436	0.0688415	0.988716	1.39172	0.12045	0.973384	0.615805	0.604744	0.241449	0.549858	0
568			10899	1	0	1	0	0	0	0											-0.0357963	0.453993	0.271486	0.805099	0.344586	0.135761	-0.0610887	0.560249	0.00231154	-0.0479321
569			10900	0	0	0	0	0	1	1											2.22097	-0.497853	-0.239679	-0.345297	-0.691365	-0.177498	0.514898	-0.063621	0.0659736	0.583516
570	ENSG00000040487	PQLC2	1500	1	0	1	1	0	1	1	0.328751	0.451155	0.294492	0.432393	-0.675836	0.479826	0.220925	-0.228379	0.121882	-0.472228	0.0787075	0.0483625	0.103063	0.244995	-0.433795	-0.20226	-0.148712	0.272431	-0.124886	0.232268	0
571	ENSG00000040531	CTNS	16572	1	0	1	0	0	1	1	0.245421	-0.429759	-0.370812	-0.883692	-0.807606	-1.03302	-0.739722	-1.80173	-1.60445	-0.555724	-0.195829	0.00493508	-0.118875	-0.089828	-0.121201	-0.0404306	-0.0416887	0.0134233	-0.0446755	0.148146	0
572	ENSG00000040608	RTN4R	774	0	0	0	1	0	0	0	2.73008	-0.503405	-0.914137	-0.0622057	-2.09319	0.0286075	-1.15813	-0.562147	-0.478948	-0.0517219	-0.520593	-1.98837	-2.78609	-2.20948	-1.50947	-0.253364	-0.240649	-1.11416	-0.272458	-0.144424	0
573			775	1	0	1	1	0	1	1											0.0312126	-0.664049	-0.668017	-0.323428	-0.0419699	0.559932	0.421556	0.4676	-0.310345	0.496577
574	ENSG00000040633	PHF23	16656	0	0	0	0	0	1	1	-0.405358	0.022449	-0.653085	-0.123712	-0.205906	-0.392404	-0.8921	-0.424809	-0.796403	-0.67234	-0.139588	0.07987	-0.056285	0.181529	-0.21113	0.0270613	-0.0980297	0.143928	-0.302416	0.242131	0
575			16655	0	1	0	1	0	0	0											-0.0485503	-0.0663408	0.152943	0.424726	-0.278832	-0.158283	-0.0563181	0.221174	-0.205019	0.140088
576	ENSG00000040731	CDH10	5833	1	0	1	0	0	1	1	3.14442	-2.47965	2.76426	1.68183	-1.17732	0.225449	1.94276	-0.250009	-2.5454	1.57432	-0.18589	0.290997	0.54447	0.289549	0.337973	0.304305	-0.249759	0.466776	0.220305	-0.121766	0
577	ENSG00000040933	INPP4A	4895	1	0	1	0	0	1	1	1.24171	0.339485	0.138449	0.0612832	0.587124	0.75821	0.725623	0.31177	0.690068	0.994479	0.0480948	0.325003	0.43745	0.484892	0.186958	0.10381	0.0451114	0.211188	0.0279426	0.287299	0
578	ENSG00000041353	RAB27B	20254	1	0	1	0	0	1	1	1.79011	1.46317	3.1907	2.2437	4.4532	1.77909	0.771106	2.85908	3.27228	1.99744	0.46222	-0.232231	-0.0963565	0.135516	-0.224783	0.507534	0.855134	0.421561	-0.0959756	0.385901	0
579	ENSG00000041357	PSMA4	15554	1	0	1	0	0	1	1	-0.350973	-0.544291	-0.614574	-1.02829	-0.493651	-0.735455	-1.16653	-0.835263	-0.646927	-0.692432	-0.339792	0.257921	0.115305	0.456503	-0.0679975	-0.260019	-0.0324102	0.23395	-0.405121	0.151771	0
580	ENSG00000041515	MYO16	13848	1	0	1	0	0	1	1	4.72107	-2.23789	1.2563	2.58661	-0.00495039	1.56055	0.36828	3.29912	0.512949	-0.916191	-1.49235	-2.41401	-1.88268	-1.59066	-2.46078	-1.54925	-1.58443	-2.06159	-4.99153	-0.460181	0
581	ENSG00000041802	LSG1	4263	1	0	1	0	0	1	1	0.319438	-0.0896838	0.274414	0.46258	-0.215147	0.415896	0.203675	0.00156056	0.381498	0.34242	-0.147952	0.347481	-0.0370098	0.172294	0.0135819	-0.22014	-0.152212	0.390557	-0.127014	-0.193899	0
582	ENSG00000041880	PARP3	3599	1	0	1	1	0	1	1	2.41854	2.24904	2.49784	2.01713	3.39164	2.92427	3.09196	2.18008	3.79941	4.53536	-0.0803733	-0.0802208	-0.0325217	0.147187	0.0480411	-0.279997	-0.210891	-0.198596	-0.379457	-0.0904636	0
583	ENSG00000041988	THAP3	1359	1	0	1	1	0	1	1	0.625201	0.0644824	0.201167	0.15003	-0.238745	0.397833	0.176083	0.219472	0.154313	-0.503145	-0.258044	-0.641459	-0.459137	-0.426297	-0.578274	-0.304131	-0.439493	-0.398368	-0.427052	0.177707	0
584	ENSG00000042286	AIFM2	12940	1	0	1	0	0	1	1	-0.30182	2.25047	1.63262	0.986966	0.988455	-0.388466	1.09738	0.143469	-1.18307	1.10387	0.0177437	-0.468093	-0.655328	-0.404153	-0.624928	0.147931	0.317739	0.217919	-0.445243	0.375251	0
585	ENSG00000042429	MED17	12293	1	0	1	1	0	1	1	0.268246	-0.0492644	-0.888798	0.0408001	-0.592972	-0.442142	-0.446513	-0.0290605	-0.430293	-0.352144	-0.117103	0.273406	0.10647	0.243923	-0.0686518	-0.16873	0.0700946	0.427373	0.0376586	0.147121	0
586	ENSG00000042445	RETSAT	4819	1	0	1	1	0	1	1	-0.317473	0.994304	0.335972	0.372226	0.987611	0.779761	0.947397	0.313155	0.588781	1.56435	-0.248296	-0.38125	-0.0791769	-0.232198	-0.817562	-0.272641	-0.324896	-0.398381	-0.640832	-0.198787	0
587	ENSG00000042493	CAPG	4820	1	0	1	0	0	1	1	-1.22618	3.81331	0.477252	1.58712	5.3952	0.0266404	1.73363	0.938826	0.777091	3.45691	0.205585	-1.86839	-0.662782	-0.440114	-2.63419	-0.194696	-0.209427	-0.0447689	-2.45713	0.0825631	0
588	ENSG00000042753	AP2S1	19736	1	0	1	1	0	1	1	-1.35413	-0.00561526	-0.299277	-0.503296	-1.14801	0.0518422	0.177455	-0.2762	-0.922671	0.141495	-0.0399392	-0.139982	0.0915156	0.0666275	0.064729	-0.256984	-0.264777	-0.0835815	-0.0780044	0.0606246	0
589	ENSG00000042832	TG	11127	0	0	0	1	0	0	0	1.548		2.25318			2.25978					-3.32583	-4.44339	-3.68224	-4.86629	-3.2537	-3.31217	-2.73208	-3.66766	-3.57539	-3.90991	0
590	ENSG00000043143	JADE2	6260	0	0	0	0	0	1	1	0.32815	4.65871	2.16778	2.57733	5.19453	1.95193	3.3068	3.59768	3.30414	5.03925	0.0418974	-0.0265013	-0.105282	0.390076	-0.00753308	0.0909833	0.301492	0.254672	-0.22731	0.241696	0
591			6261	1	0	1	1	0	1	1											-0.0546061	-0.302154	0.181699	0.149699	0.0386142	-0.233688	-0.250683	0.13085	-0.194598	0.0107834
592	ENSG00000043355	ZIC2	13816	1	0	0	1	0	0	0	-0.448431	-9.94205		-6.41333	-2.01898	-4.2449	-3.83334	-8.33451	-2.27226	-5.35356	-0.483071	1.0851	0.442294	0.99574	0.0152707	0.823161	1.77452	1.05699	-0.145119	1.32464	0
593			13815	0	0	0	0	0	1	1											0.306752	0.242486	0.166788	0.219291	0.107824	-0.0247485	-0.182444	0.195785	0.182169	0.478249
594	ENSG00000043462	LCP2	6551	1	0	1	0	0	1	1			5.28551								-0.511302	-1.84293	-1.01267	-0.819245	-0.393165	-0.437262	0.135826	-0.317129	-0.278702	0.125272	0
595	ENSG00000043514	TRIT1	1819	1	0	0	1	0	1	1	-0.666195	-1.00213	-1.21225	-1.02202	-1.93678	-0.896176	-1.24147	-1.33084	-1.12266	-0.867248	-0.0924842	-0.244391	0.0299188	-0.106815	-0.009093	-0.258508	-0.351029	-0.0696703	0.00508577	0.00304064	0
596	ENSG00000044090	CUL7	9392	1	0	1	1	0	1	1	-2.04015	-0.798504	-1.04357	-1.3984	0.396386	-1.51553	-0.890726	-2.00741	-1.37853	-1.59251	-0.00680222	0.0194997	-0.132654	0.0795716	-0.698723	0.437014	0.00322859	0.340167	-0.553136	0.0168909	0
597	ENSG00000044115	CTNNA1	6304	1	0	1	1	0	1	1	0.334366	0.757653	0.695043	-0.0495611	0.601548	0.319687	0.330751	0.514617	0.309448	-0.193646	-5.45149	-3.63492	-4.80796	-3.88476	-2.6601	-2.50899	-3.19582	-2.92281	-3.41383	-1.98685	0
598	ENSG00000044459	CNTLN	10032	0	0	0	0	0	1	1	-0.851953	-0.541876	-0.555997	-0.38857	-1.254	-0.0877246	-0.231409	-0.83864	-0.805714	-0.515713	0.502606	0.282532	-0.0340004	0.63088	0.494636	0.245731	0.124323	1.0256	-0.203329	0.399521	0
599	ENSG00000044524	EPHA3	3742	1	0	1	0	0	1	1	-0.341402	-4.12891	-0.631697	2.57608	1.79888	-1.06593	-2.41999	2.91529	0.966709	-0.054632	0.119444	0.777002	0.0800476	0.882801	-0.0799531	-0.0569332	0.0365015	0.379882	0.120357	0.521657	0
600	ENSG00000044574	HSPA5	10312	1	0	1	1	0	1	1	-1.94583	0.140292	-0.827755	-0.0828131	0.651151	-0.432407	-0.225747	-0.31677	-0.509339	-0.363149	0.0413493	-0.328691	-0.0199217	0.440687	0.00352716	-0.161533	-0.0349468	-0.0704371	0.00903109	-0.21721	0
601	ENSG00000046889	PREX2	10879	1	0	0	1	0	1	1	2.24553	-2.46784	-2.30783	-0.82194	-2.16434	-2.60507	-1.91438	-1.9375	0.360444	-1.08579	-0.0074275	1.21913	0.0604666	0.302986	0.112054	-0.0153956	-0.198094	0.0797234	-0.375425	0.256767	0
602	ENSG00000047056	WDR37	12616	0	0	0	1	0	0	0	-1.26379	0.684792	-0.610383	-0.401553	-0.843076	-1.0514	-0.710329	-0.200169	-0.565199	-0.933033	0.194099	0.264127	-0.508052	-0.11134	-0.266106	-0.190497	-0.391602	-0.223285	0.797743	-0.180022	0
603			12617	0	0	0	1	0	0	0											0.0954162	0.19302	0.103141	0.883197	0.0861231	0.340401	0.512283	0.188588	0.561697	0.403863
604			12618	0	0	0	1	0	0	0											1.83994	0.546388	0.867532	0.893028	0.447342	0.498406	-0.121655	0.455508	1.59037	0.983797
605			12615	1	0	1	0	0	1	1											0.166945	0.12257	0.259933	0.572337	0.41668	0.792569	0.621376	0.217031	-0.0581959	0.668999
606	ENSG00000047188	YTHDC2	6158	1	0	1	1	0	1	1	-0.249097	-0.616127	-0.451897	-0.554968	-0.337511	-0.422428	-0.551954	-0.74785	0.303376	-0.854007	-0.0590394	0.0718681	0.0569712	0.333596	-0.485072	-0.169159	-0.203213	0.370481	-0.524924	0.156082	0
607	ENSG00000047249	ATP6V1H	10807	1	0	1	0	0	1	1	-0.0394	0.643822	-0.0259211	0.49213	0.459159	0.194039	0.209552	0.0380198	0.269977	0.813199	-0.0239667	0.182087	0.0714764	-0.0474198	-0.0125297	0.0884751	0.130918	0.339678	-0.094487	0.132889	0
608	ENSG00000047315	POLR2B	7072	0	0	0	0	0	1	0	-0.482396	-0.156646	-0.620797	-0.665395	-0.473541	-0.67966	-0.553724	-0.530089	-0.964034	-0.875786	0.0466547	0.272675	-0.0644027	0.148521	0.141522	0.173254	0.279107	-0.00594837	0.129927	0.344911	0
609			7073	1	0	1	1	0	0	1											0.163102	0.371013	0.359468	0.626225	-0.00789538	-0.0763504	0.280291	1.08642	-0.0338656	0.0570067
610	ENSG00000047346	FAM214A	15307	0	0	0	1	0	1	0	0.395433	0.595895	1.07708	0.783986	1.29098	1.3165	0.956224	0.392435	1.40744	1.41053	0.612974	-2.06456	-0.515451	0.551157	-0.981846	0.920481	1.21952	0.159975	-1.67005	0.172104	0
611			15308	1	0	1	1	0	0	1											0.145886	1.14142	0.72933	1.29872	0.334108	0.304968	0.32899	1.11263	0.168644	0.15355
612	ENSG00000047365	ARAP2	6953	1	0	1	0	0	1	0	4.91612	0.534364	2.6315	4.20374	3.66951	4.60019	5.77141	1.98752	3.38722	4.15324	-0.311216	-0.0108227	-0.647661	-0.386969	-1.20651	-0.642183	-0.610615	-0.0518019	-0.809957	-0.368962	0
613	ENSG00000047410	TPR	2808	0	0	0	0	0	1	1	-0.107216	-0.74461	-0.343085	-0.462495	-0.53594	-0.523871	-0.388004	-0.527855	-0.912179	-0.886835	-0.31789	-0.170439	-0.268462	0.0872863	0.0692411	0.163908	-0.117165	-0.0365531	-0.201598	0.123197	0
614	ENSG00000047578	KIAA0556	18168	0	0	0	1	0	0	0	-0.36199	-0.446299	0.178531	0.139431	0.416889	0.0616396	0.389555	-0.0171344	-0.0289878	-0.416806	-3.33104	-2.0266	-3.41757	-1.1996	-0.44728	-1.91579	-2.53831	-1.44009	-2.46992	0.0160108	0
615			18167	1	0	1	1	0	1	1											-0.134117	0.15635	0.130165	0.0189549	-0.111197	0.0126735	-0.0207829	0.00265508	0.125808	0.203548
616	ENSG00000047579	DTNBP1	8713	1	0	1	1	0	1	1	0.189738	-0.0450395	0.217449	0.627357	-0.0758405	0.426501	0.621951	0.146251	-0.333723	0.807157	-0.210454	-0.392779	-0.183347	-0.0034775	-0.0544109	-0.0763571	0.0918287	-0.154989	-0.244768	0.0415004	0
617	ENSG00000047617	ANO2	14044	0	0	0	1	0	1	1		-7.75609		-6.57054	-6.04272	-9.98464	-9.79164	-9.3333	-6.15377	-7.80361	-4.02502	-3.17601	-2.37113	-4.30604	-1.04523	-1.21265	0.0565849	-0.885193	-1.62428	-2.62275	0
618	ENSG00000047621	C12orf4	14031	1	0	1	0	0	1	0	-0.234927	0.315451	-0.0953697	0.358846	0.391753	0.118986	0.340871	-0.114723	0.048478	0.0116699	-0.00740491	0.5142	0.444606	0.412001	0.0692927	-0.10619	-0.0381528	0.60173	0.0919295	0.161334	0
619	ENSG00000047662	FAM184B	6925	1	0	1	1	0	1	1	6.34729	5.0859	5.76895	5.648	7.59592	5.63669	5.42812	5.26008	3.83233	4.8901	-0.70888	-1.71708	-1.136	-0.531569	-2.26517	-0.523434	-0.00349127	0.355914	-0.961935	-0.0710514	0
620	ENSG00000047849	MAP4	3499	0	0	0	1	0	0	0	-0.407397	0.782379	0.36146	0.500003	0.860623	0.162748	-0.0629937	0.745808	-0.507186	0.459481	-4.1658	-3.22146	-3.51884	-2.16076	-2.38675	-2.21993	-1.55656	-2.26539	-3.96062	-2.6841	0
621			3500	1	0	1	0	0	1	1											0.037411	0.0368478	0.0882932	0.388186	0.16859	-0.263985	0.0730563	0.373621	-0.279824	0.201781
622	ENSG00000047932	GOPC	9697	1	0	1	0	0	1	1	0.316222	0.135071	-0.488279	0.405321	0.56343	0.596542	-0.752434	0.293415	0.431686	0.523085	-0.422144	-0.281334	-0.141286	-0.170833	-1.45784	-0.369019	0.305639	0.0899871	-0.152903	-0.0787369	0
623	ENSG00000048028	USP28	12386	0	0	0	0	0	1	1	0.116705	-0.456658	-0.995732	-1.09113	-0.0106085	-0.230109	-0.245611	-0.132463	-0.550372	-0.694393	-0.121174	-0.248299	-0.103532	0.0135094	-0.137054	0.0230836	0.274602	-0.00476782	-0.559629	0.0403421	0
624	ENSG00000048052	HDAC9	7747	0	0	0	0	0	1	1	2.40314	0.304711	2.02917	2.5058	1.88758	0.367797	0.959794	0.321348	1.66376	1.8165	0.493665	4.04508	0.0810199	-0.190245	2.76462	-0.293682	2.46781	5.64895	-0.220887	3.93406	0
625			7748	1	0	1	1	1	1	1											-1.89153	-0.192198	-1.23027	-0.248005	-0.10415	-0.63894	-0.602845	-0.130162	-1.23574	-0.240793
626	ENSG00000048140	TSPAN17	6612	1	0	1	1	0	1	1	0.296955	1.15758	0.251702	-0.257557	0.222162	0.451612	0.350756	0.277591	0.581964	0.61815	-0.349506	-0.294335	0.159057	0.619912	-0.223463	-0.0292354	-0.0324948	0.454517	-0.896752	-0.0142241	0
627	ENSG00000048162	NOP16	6603	1	0	0	0	0	1	1	-0.957989	0.170336	-1.3029	-0.835524	-0.592021	-0.814768	-0.562649	-0.307071	-0.558671	-0.951899	-0.0816546	0.255248	0.167962	0.451138	0.218327	-0.00435432	0.0888614	0.447958	-0.212167	0.276955	0
628	ENSG00000048342	CC2D2A	6913	1	0	1	0	0	1	1	-0.346971	-0.805777	-0.169763	-0.354651	0.777143	0.11789	0.432503	-0.863382	-0.425007	0.340229	0.0523418	0.419554	0.841754	0.406223	-0.66698	-0.307542	-0.496789	0.641715	-0.388317	-0.038157	0
629	ENSG00000048392	RRM2B	11021	1	0	1	1	0	1	1	0.335391	1.76937	0.265527	0.279629	1.63115	1.32401	1.59794	0.691115	1.95347	1.49386	0.00393679	0.260352	0.312849	0.123505	0.136557	-0.492603	-0.00938125	0.266078	-0.102025	0.148262	0
630	ENSG00000048471	SNX29	18072	0	0	0	1	0	1	1	0.242805	-0.215135	1.28	0.350111	0.759909	0.393481	0.775926	-0.148744	0.170275	0.366115	0.27173	0.829444	-0.0965698	0.58322	-0.222484	0.183304	0.134937	0.339061	0.0105995	0.167494	0
631			18073	0	0	0	1	0	0	0											3.59746	2.46138	4.12943	4.39883	1.10479	3.9689	2.92661	2.96541	3.71044	4.27797
632	ENSG00000048540	LMO3	14168	1	0	1	1	0	1	1	1.2917	-7.37063	-2.27085	0.126222	-9.26112	-2.28134	-4.90208	-5.29603	0.181683	-2.31928	-0.897953	0.409134	0.0836835	-1.51734	0.776282	0.390306	2.05115	-1.5174	-1.32786	1.92835	0
633			14167	1	0	1	1	1	1	1											-0.213388	0.574697	0.244069	0.374157	0.31639	0.050177	0.121412	0.400507	-0.102447	0.0634992
634	ENSG00000048544	MRPS10	9376	1	0	0	0	0	0	1	-0.449606	0.156297	-0.182425	-0.0750658	-0.122578	-0.451779	0.0556677	-0.253563	-0.576033	-0.287536	-0.323578	0.499962	0.150849	0.546695	-0.0832694	-0.31756	0.0406467	0.697379	-0.0599004	-0.189891	0
635	ENSG00000048649	RSF1	12242	1	0	1	1	0	1	1	0.543787	0.0317407	-0.354631	0.368586	0.108294	0.494618	0.348312	0.875755	-0.283744	0.13475	0.118941	0.217583	0.288556	0.69683	-0.101402	-0.207554	-0.0559623	0.338366	-0.16346	0.068061	0
636	ENSG00000048707	VPS13D	1437	0	0	0	1	0	0	0	0.642124	0.43373	0.741295	0.265645	0.431863	0.732028	1.27162	0.789673	0.32144	-0.134866	-0.775139	-3.95233	-4.03411	-4.13658	-4.2104	0.304651	-1.56031	-3.27377	-1.16809	2.4875	0
637	ENSG00000048740	CELF2	12676	1	0	1	0	0	0	0	0.664647	1.17085	0.824415	-0.406875	-0.4475	0.599717	-0.410054	0.347655	-0.852659	0.00366082	-1.89565	-3.00502	-5.00407	-2.72637	4.52361	-0.702517	-1.47948	-1.74792	-2.37833	0.2534	0
638			12677	1	0	1	1	0	1	0											0.156045	-0.176185	0.245122	0.468916	-0.0247671	0.0740318	0.436731	0.372604	-0.0394989	0.501942
639			12678	0	0	0	1	0	1	0											-2.78488	-0.206794	-2.01234	-0.758613	0.149802	-0.392399	0.189522	0.0261143	-2.33227	0.287383
640			12679	0	0	1	1	1	0	0											-0.120265	-0.433844	-0.319437	-0.730968	-0.289801	-0.925873	0.836423	-0.0420025	-3.14758	-1.41346
641	ENSG00000048828	FAM120A	10171	0	0	0	0	0	1	0	0.42876	0.978094	-0.0955745	0.329901	0.916598	0.830942	1.38333	1.16007	0.61432	1.40291	-0.163249	0.0398321	0.0374914	0.152354	-0.156924	0.285841	0.000189754	-0.0330539	0.175272	0.3568	0
642			10172	1	0	1	1	0	0	1											-0.10021	-0.0285783	0.242694	0.527608	0.392666	0.0893922	-0.0618381	0.219207	0.0468167	0.00780906
643	ENSG00000048991	R3HDM1	5078	1	0	1	0	0	1	1	0.185479	-0.234172	-0.681327	-0.539676	-0.525577	-0.0402123	-0.217122	-0.313619	-0.707733	-0.252048	-0.0599238	0.302465	0.058382	0.209679	-0.16871	-0.0465209	-0.0737501	0.220384	-0.0586468	0.176216	0
644	ENSG00000049089	COL9A2	1826	0	0	0	1	0	0	0	0.368454	-1.2837	1.4672	1.15497	4.15921	1.4644	-0.294783	0.838625	0.353941	1.86946	0.572316	0.190705	-1.07769	0.207453	0.0481799	3.14979	0.918339	0.310265	0.918079	1.9167	0
645			1827	0	0	0	1	0	1	1											0.857185	-0.753524	-0.479552	1.30839	-0.99747	0.91256	2.54296	0.713769	2.05171	1.34031
646	ENSG00000049130	KITLG	14623	1	0	1	0	0	1	1	0.714214	0.26447	0.415427	-1.66691	-0.474708	-1.27574	-1.8025	2.20846	0.535176	1.13623	0.243924	-0.0308497	-0.0268702	0.0676321	-0.0424467	0.329907	0.357224	0.143588	-0.0848251	0.154213	0
647	ENSG00000049167	ERCC8	5959	1	0	1	1	0	1	1	0.453768	0.4169	-0.288382	-0.627078	-0.460681	0.0873453	0.0267228	0.055607	0.1959	0.320797	-0.285867	-1.87725	0.200091	0.342518	-0.511451	-0.557589	-0.376948	0.0640278	0.0705208	0.0345554	0
648	ENSG00000049192	ADAMTS6	5969	1	0	1	0	0	1	1	-0.304468	-1.40469	1.40025	1.22	-0.77111	1.40871	1.08773	-0.870669	3.05506	1.16958	-0.524196	0.32897	0.0983482	0.173587	0.0766144	-0.271928	0.125813	0.811265	-0.312125	-0.0574309	0
649	ENSG00000049239	H6PD	1384	0	1	0	1	0	0	0	-0.247913	0.112343	0.438906	0.269535	0.378062	-0.129196	0.689038	-0.0286742	0.573821	-1.51975	-0.223843	-0.431949	0.00854868	0.0729526	0.425717	-0.0114846	0.00528183	-0.217576	0.0156782	-0.0351974	0
650	ENSG00000049245	VAMP3	1365	0	0	0	1	0	1	1	-0.86482	0.839919	0.557677	0.36089	0.562664	0.110271	-0.649237	-0.240828	0.0816215	-0.450986	0.0666781	-0.137109	-0.252527	0.309171	-0.178993	-0.241161	0.0282918	-0.198437	-0.0683176	0.217324	0
651	ENSG00000049246	PER3	1366	1	0	1	1	0	1	1	2.64014	1.66303	2.2546	1.0506	1.0331	2.11468	2.71461	2.36101	1.74942	1.22938	-0.18652	-0.224989	-0.497454	0.200632	0.276574	0.0145234	-0.794794	-0.799456	-0.763839	-0.504941	0
652			1367	0	0	0	1	0	0	0											1.28814	0.124391	0.30473	-0.0265359	-0.115526	0.848959	0.53317	0.235052	0.833152	0.0137701
653	ENSG00000049323	LTBP1	4545	0	0	0	0	0	1	0	-3.41839	0.0772475	-1.66767	-0.663683	3.12169	-1.49104	-3.18937	-4.14459	2.55745	0.0705283	0.470417	-0.105816	0.0731554	1.09416	-0.447466	0.773159	0.780853	0.712623	0.162629	0.772283	0
654			4546	1	0	1	1	0	1	1											-4.41827	-5.44958	-5.55391	-5.35968	-4.4393	-5.12041	-5.44328	-5.31114	-4.34678	-4.36778		longlist
655	ENSG00000049449	RCN1	11644	1	0	1	0	0	1	1	-1.94464	-0.432187	-1.51294	-1.54438	-0.149476	-1.5039	-0.629675	-0.548145	-0.8494	-1.25608	0.69717	0.405355	0.138504	0.976451	0.561165	0.921555	0.354096	0.762423	0.254993	1.51122	0
656	ENSG00000049540	ELN	8035	1	0	0	0	0	1	1	0.313093	2.17963	3.18624	1.04909	4.31565	1.00238	1.8127	1.76167	2.47197	-1.16642	-3.13321	-3.39848	-3.81585	-3.29496	-3.60175	-1.9661	-3.12452	-3.1908	-2.42144	-0.413325	0
657	ENSG00000049541	RFC2	8040	1	0	0	1	0	1	1	0.643339	0.718898	0.365705	-0.187037	-0.696889	0.132223	0.0139962	-0.325032	0.19852	-0.191972	-0.0656037	-0.0368991	0.114755	0.223695	0.127154	-0.113124	-0.091258	0.0126315	-0.0779977	-0.0404865	0
658	ENSG00000049618	ARID1B	9866	0	0	0	0	0	1	0	-0.296448	-0.280309	-0.578748	-0.435005	-0.38031	-0.339268	-1.53956	-0.244488	-0.522461	-0.608419	0.34237	0.143246	0.0861715	0.684618	0.169459	0.0867289	-0.0444033	0.118604	-0.0115542	-0.145625	0
659			9867	0	0	0	1	0	0	0											-3.48084	-5.09626	-6.51991	-4.939	-5.29	-4.0765	-6.15539	-5.59586	-3.24034	-2.74785
660	ENSG00000049656	CLPTM1L	5731	0	0	0	1	0	0	0	-0.16376	0.684667	0.32284	-0.456676	0.31847	0.0382057	-0.0365417	0.199321	-0.18672	0.254392	-0.0516018	0.105167	-0.168262	0.142064	0.402229	-0.107013	0.163885	-0.0435602	0.123333	0.192288	0
661			5732	0	0	0	1	0	0	0											0.0232784	0.33169	-0.062657	0.760238	0.394511	0.249689	-0.193728	0.268589	0.294219	0.188535
662			5733	0	0	0	1	0	0	0											-0.400545	-1.00389	-0.755421	-0.274045	-0.122132	0.328705	-0.133894	-0.563816	0.350892	0.0834111
663	ENSG00000049759	NEDD4L	20272	1	0	1	1	0	1	1	1.89095	-0.385314	-0.906075	1.19501	0.267779	1.30815	-1.43676	-0.535633	0.0484586	0.518925	0.941014	0.225272	-1.16071	0.526475	0.881151	-0.102185	2.13193	-0.156716	-2.18144	3.18152	0
664			20271	1	0	1	1	0	1	1											-0.707024	-0.717059	-0.820486	-3.44419	-0.754443	0.375518	1.46614	0.0127025	-0.138448	0.410289
665	ENSG00000049860	HEXB	6016	0	0	0	0	0	1	1	-0.216712	1.42652	1.13178	1.19922	1.57693	0.630557	1.21269	0.597381	0.817601	1.58944	-0.0963871	-0.133097	-0.120135	0.0372848	-0.287794	-0.0899503	-0.220043	-0.0408952	-0.194054	0.0740044	0
666			6017	0	0	1	0	0	0	0											3.42643	0.274211	0.0358476	0.346647	-0.0916336	0.889125	-0.0500257	1.41951	-0.233582	0.584139
667			6018	1	0	1	1	0	1	1											-0.194736	-0.635994	-0.158761	-0.233502	-0.996729	-0.0351148	-0.133225	0.180018	-0.120951	-0.0472039
668	ENSG00000049883	PTCD2	5996	1	0	0	1	0	1	1	0.214482	0.0691488	-0.415319	-0.231	-0.386036	-0.202175	-0.104128	-0.0570946	0.811772	0.0932086	-0.144413	0.00294405	0.145744	0.253641	0.247688	0.131212	0.0896352	0.308795	-0.0114142	0.145076	0
669	ENSG00000050130	JKAMP	16022	1	0	1	1	1	1	1	0.0107906	0.67386	0.267441	0.509788	1.00841	0.651545	0.248641	0.563823	0.479842	0.557194	-0.107311	-0.0284376	0.075596	0.0285048	-0.106611	-0.180699	-0.00895746	0.166534	-0.163084	0.111476	0
670	ENSG00000050165	DKK3	11530	1	0	1	1	0	1	1	2.82777	3.6311	5.00492	3.32006	5.72184	2.25708	1.1347	3.04749	2.59853	4.77374	0.691704	0.32476	0.722072	0.532025	0.258637	0.772761	1.37269	0.746274	0.460444	1.25749	0
671	ENSG00000050344	NFE2L3	7787	1	0	1	0	0	1	1	-1.42164	-2.3468	3.87558	1.08409	4.45966	0.476788	1.66961	-1.74689	0.927586	0.903873	1.70081	-0.0665123	-3.29318	-0.340584	-1.41503	1.20512	0.602476	-0.432342	-0.138892	-0.33885	0	shortlist
672	ENSG00000050393	MCUR1	8706	0	0	0	0	0	1	0	1.03473	0.973301	1.06669	0.741681	0.474774	0.479933	0.593747	0.690365	0.685295	1.41082	0.0739827	0.157012	0.0780119	0.359145	-0.168988	0.305079	0.177917	0.199014	0.073676	0.237931	0
673	ENSG00000050426	LETMD1	14343	1	0	1	0	0	1	1	-0.793115	0.0811164	-1.03472	-0.492059	-0.0234665	-0.41126	-0.142176	-0.44247	-0.0786255	0.223142	-1.13214	-0.907095	-0.477486	-1.3246	-1.16693	-0.996535	-0.742916	0.04471	-0.862082	-0.604822	0
674	ENSG00000050438	SLC4A8	14352	1	0	1	1	0	1	1	3.26047	-0.755002	1.74416	0.533034	-0.0850902	0.676253	0.102204	1.29189	2.66393	-0.42034	-0.171685	-0.28402	-0.241723	-0.245118	-0.329606	-0.164507	-0.253706	-0.407688	-0.474136	0.26431	0
675			14351	0	0	0	0	0	1	1											2.48886	1.57692	1.52292	2.07923	0.83845	2.58306	3.03484	2.33239	2.39541	2.38324		longlist
676	ENSG00000050555	LAMC3	10390	1	0	0	1	0	1	1	-3.7933	-5.49231	-3.9875	-2.74354	-2.0107	-1.02936	-6.03051	-5.49123	-3.96503	-2.18294	1.14798	-1.25718	0.248024	-0.216404	-0.0753456	0.362729	1.46497	-0.0752654	-0.492205	0.591171	0
677	ENSG00000050748	MAPK9	6682	0	0	0	0	0	1	1	0.304799	0.50676	-0.285425	-0.0905128	0.257641	0.329483	0.399164	0.083816	1.09854	0.370878	-0.0851235	-0.23564	-0.130182	0.181045	-0.543265	-0.142311	-0.234161	-0.271034	-0.511743	-0.0710462	0
678	ENSG00000050767	COL23A1	6650	0	0	0	1	0	0	0	-1.7548	-5.61134	4.22396	-5.74404	1.18075	1.13193	-4.98985	-6.68572	0.067535	2.90082	-0.889504	-0.758706	-0.912934	-0.772642	0.416201	0.0462853	0.361596	-0.433025	-0.918393	0.00291531	0
679			6651	1	0	1	0	0	1	1											3.84982	0.145178	0.0578535	0.791207	-0.381051	-0.117787	-0.315477	0.310516	0.401923	0.154324
680	ENSG00000050820	BCAR1	18569	1	0	1	1	0	1	1	-1.78189	0.171123	-0.0737589	-1.08514	-0.285567	-1.72677	-0.289687	-1.07985	-2.11571	-1.33583	-2.3218	-2.87701	-3.64626	-2.78671	-2.84766	-1.87536	-1.80812	-2.22531	-1.90886	-1.08621	1
681			18570	1	0	1	1	0	1	1											0.127977	-0.599453	-1.92729	-0.30847	-0.0202846	0.306815	0.234355	-0.064685	1.15526	0.809911
682			18571	1	0	1	1	0	1	1											0.222806	0.453769	0.351591	1.5195	-0.154872	0.295424	0.45726	0.488593	-0.0745526	0.663932
683			18572	0	0	0	1	0	1	1											-1.23926	-2.19261	-2.72948	-3.03111	-1.86951	-0.0715787	-0.359508	-1.39787	-2.20233	-0.126185
684			18573	1	0	1	1	0	1	1											-2.7189	-3.67089	-3.72923	-4.23391	-4.31684	-2.55921	-4.64326	-3.66479	-2.86272	-0.581835		longlist
685	ENSG00000051009	FAM160A2	11467	1	0	1	0	0	0	1	-0.328105	-0.35867	-0.820473	-0.666274	-0.237759	-0.606437	-0.453314	-0.620487	-0.596187	-0.36935	0.0440703	0.0546656	0.00565308	0.386023	-0.0260858	-0.103286	-0.174728	0.0672697	-0.081112	0.0573251	0
686	ENSG00000051108	HERPUD1	18362	1	0	1	1	0	1	1	-1.21958	1.09713	0.159221	0.0929059	1.55003	0.026894	-0.0327579	-0.0361121	1.17771	0.655945	-0.194693	-0.437987	-0.639632	-0.224241	-0.6233	-0.331699	-0.322849	-0.230638	-0.169395	0.231253	0
687	ENSG00000051128	HOMER3	19331	1	0	1	0	0	1	1	1.87372	2.37734	1.36145	1.31608	1.71657	2.35479	0.812811	1.24743	1.29248	2.42902	-0.696149	-0.544374	-0.88381	-0.015197	-0.762254	-0.623191	-0.376798	-0.0728488	-0.419381	-0.279305	0
688	ENSG00000051180	RAD51	15188	1	0	1	0	0	1	1	-0.42952	-0.0337154	-0.110898	-1.0624	-1.60825	-0.520566	-0.712658	-0.562239	-1.48408	-1.53136	-0.0785942	0.108609	0.090957	0.219014	-0.0995637	-0.0691093	0.0661409	0.332108	-0.172894	0.566348	0
689	ENSG00000051341	POLQ	3842	1	0	1	0	0	0	1	0.0252308	-0.621678	-0.104906	-0.528369	-1.42784	-0.427463	-0.517385	0.0113517	-1.95549	-0.975144	-0.327781	0.971971	0.393368	0.575102	0.139602	-0.198875	0.227705	0.757364	0.454038	0.101306	0
690			3843	0	0	0	0	0	1	0											-0.470793	0.242751	-0.0967039	-0.21753	0.0521022	-0.0227903	-0.746952	0.552239	-0.1501	-0.547665
691	ENSG00000051382	PIK3CB	3986	0	0	0	1	0	1	1	0.980298	1.17503	0.741011	0.56944	0.442466	0.602173	1.57235	0.192847	0.632667	1.7444	0.506273	-0.530346	-0.445076	0.149928	-0.456238	0.452149	0.75768	-0.491827	0.0271825	-0.0514215	0
692	ENSG00000051523	CYBA	18711	1	0	1	1	0	1	1	-3.7364	-6.2462	-1.07463	-4.05363	4.37993	-2.36111	-5.61777	-10.8955	0.8542		0.125087	4.0312	-1.39829	4.33996	-1.88686	2.51954	5.23333	3.24472	0.0656563	3.50473	0
693	ENSG00000051620	HEBP2	9780	1	0	1	1	0	1	1	-0.308362	0.305456	-0.215498	-0.307905	0.439511	-0.164337	-1.34782	-0.352947	-0.164692	-0.627251	-0.064967	-0.293757	-0.361818	-0.281933	-0.826621	-0.254156	-0.22187	-0.271208	-0.301298	-0.0247268	0
694	ENSG00000051825	MPHOSPH9	14940	1	0	1	1	0	1	1	0.642866	-0.403584	-0.377497	-0.329228	-0.605403	0.218214	0.0648958	-0.00467591	0.00424945	0.354861	0.0219751	0.0198776	0.0721219	0.367531	0.0575503	-0.115273	-0.0903118	0.0820918	-0.0446288	0.169673	0
695	ENSG00000052723	SIKE1	2337	1	0	1	0	0	0	1	-0.0931653	-0.556187	-0.140228	-0.274164	-0.285089	-0.451561	-0.240257	-0.346688	-0.389826	-0.0435053	0.34331	0.201262	0.185333	0.553483	0.049025	0.449761	0.238139	0.593057	-0.198231	0.0699239	0
696	ENSG00000052749	RRP12	13113	1	0	1	1	0	0	1	-1.95664	0.113524	-0.986762	-0.718259	-1.50988	-1.42065	-1.24807	-0.349858	-0.862826	-1.44767	-0.0465422	0.237894	0.419132	0.794164	0.702371	0.285949	0.720636	0.637022	-0.031518	0.68606	0
697	ENSG00000052802	MSMO1	7425	0	0	0	0	0	1	0	-0.224475	0.706971	0.293372	-0.0128777	0.33336	-0.0579352	0.438865	-0.062573	-0.691978	0.118907	-0.129467	0.121728	0.209114	0.391683	-0.00947245	-0.121392	0.0263553	0.365317	0.0113964	0.055894	0
698	ENSG00000052841	TTC17	11695	1	0	0	0	0	1	1	-0.388699	-0.709475	-0.892782	-0.0948601	0.257014	-0.0838982	-0.0840799	-0.00854804	-0.506718	-0.0722555	-0.695628	-0.138926	0.0753862	-0.32166	-0.645728	-0.744238	-0.239492	-0.289698	-0.742605	-0.216798	0
699	ENSG00000052850	ALX4	11707	0	0	0	1	0	0	0	-2.64529	-10.6696	-3.9244	-9.82077	1.08917	-14.0175	-2.92053	-11.0439	-12.5618	-11.399	-0.647949	-2.82567	-0.200227	-2.09426	1.20387	-1.60706	1.845	-0.767602	0.158875	-1.90489	0
700			11708	0	0	0	1	0	0	0											1.24255	1.38929	-0.77202	0.522827	0.684477	1.0496	3.96132	2.60854	-1.99646	2.19708		longlist
701			11709	1	0	1	1	0	1	1											0.7237	0.00398938	-0.713504	0.708761	0.942489	0.716602	3.74811	1.27085	0.198351	0.219947
702	ENSG00000053254	FOXN3	16219	0	0	0	1	0	0	0	1.32149	0.817629	-0.788286	-0.00950504	-0.354708	0.672603	-0.485797	0.853226	1.5003	1.13441	0.115521	-0.65694	-0.277906	-0.128616	0.284704	0.563616	0.0212254	-0.471992	0.50094	-0.0531311	0
703			16220	0	0	0	1	0	0	0											-1.64369	-0.717542	-0.614532	-2.2833	0.552512	-0.846581	-0.583165	-0.969321	-0.23044	1.06315
704			16221	0	0	1	1	1	0	0											0.316853	-0.138005	-0.181058	-0.323151	-0.384156	0.131498	0.224408	-0.575232	0.750145	0.0444644
705			16222	0	0	1	0	0	0	0											0.704014	0.236306	0.270536	0.207435	0.265543	0.342044	0.575334	0.0544656	0.882499	0.360605
706	ENSG00000053328	METTL24	9661	1	0	0	1	0	1	1	-7.85545	-11.3651		-5.9444	-4.37184	-7.89859	-7.66983	-8.39609	-5.09308	-7.99067	0.765216	0.602781	0.461821	1.88143	-0.397027	2.55838	1.48018	3.92015	-0.243247	3.55379	0
707	ENSG00000053371	AKR7A2	1500	1	0	0	0	0	1	1	-0.166658	0.062407	0.729654	-1.19181	-0.343584	-0.343712	-0.378261	-0.126099	-0.029361	-1.43131	0.0787075	0.0483625	0.103063	0.244995	-0.433795	-0.20226	-0.148712	0.272431	-0.124886	0.232268	0
708	ENSG00000053372	MRTO4	1497	1	0	1	1	0	1	1	-0.509236	-0.0879967	-0.533813	-0.469385	-1.47482	-0.578379	-0.604761	-0.695822	-1.08686	-1.58811	-0.0381413	-0.0245519	-0.0107818	0.0100367	0.131067	-0.0690746	-0.0158019	0.137066	0.0127361	0.822032	0
709	ENSG00000053438	NNAT	277	1	0	1	1	0	1	1	-12.5006	-3.55927	-3.66344	-1.38438	-6.8135	-15.0196	-5.35206	-15.7679	-4.89164	-7.68998	3.06247	0.88224	-0.4979	-0.0385576	3.72476	4.00173	2.25357	5.21506	0.0619772	3.83103	0
710	ENSG00000053501	USE1	19265	1	0	0	1	0	1	1	0.568461	0.453827	0.915336	1.16499	1.45423	1.71226	1.12653	1.28051	0.61243	1.11625	-0.139474	-0.173322	-0.248152	-0.12335	-0.637606	-0.361154	-0.636061	0.113133	-0.321311	-0.376944	0
711	ENSG00000053524	MCF2L2	4162	0	0	0	1	0	0	0		-1.92978	0.116734	0.42451	-2.84982	-1.93294	-0.514156	0.305678	-0.984889	-2.02181	-0.327728	-0.0285787	-0.457246	-0.0996869	-0.521074	0.975825	-0.0921442	-0.060855	-0.114992	0.172197	0
712			4163	1	0	1	1	0	1	1											0.767183	0.0299042	-0.11606	-0.0501871	0.0264345	0.295917	0.656099	0.117654	0.379997	0.441572
713	ENSG00000053747	LAMA3	20157	1	0	0	0	0	1	1	-3.4419	-3.86785	-2.80811					-3.25818	-1.049	1.84257	0.463011	2.82958	-0.162387	1.06655	-0.459531	0.247184	4.15143	2.53629	-0.623098	0.465447	0
714			20158	0	0	0	1	0	1	1											0.540903	-1.62299	1.19061	0.617774	-0.0174857	0.236198	0.347478	0.622118	0.34427	0.450672
715	ENSG00000053770	AP5M1	16008	1	0	1	1	0	1	1	0.730929	0.214706	-0.208062	0.00516128	0.0966831	0.28044	0.277083	0.115865	-0.179667	0.0641512	0.000286376	0.740219	0.552167	0.668447	-0.112727	-0.199452	0.00776969	0.573367	0.0315366	0.114209	0
716	ENSG00000053918	KCNQ1	11425	0	0	0	0	0	1	1							1.92232				1.66579	0.212577	0.47157	0.643342	0.127024	0.856614	0.311004	0.765969	1.19877	0.717355	0
717			11426	1	0	1	1	0	1	1											-1.80011	-1.7228	-2.01665	-1.80125	-0.939105	-1.24338	0.0796181	-0.336862	0.0334773	-1.933
718			11427	0	0	0	1	0	0	0											1.54196	-0.412066	0.60896	0.157383	-2.14593	1.3504	-0.241639	0.585402	-0.0296604	1.88354
719			11428	0	0	0	1	0	0	0											1.36403	2.5677	-3.4931	1.3303	5.02372	0.634708	0.134853	1.26082	0.66847	0.112585
720			11429	0	0	0	1	0	0	0											-0.369523	-0.947952	-1.36839	-0.0329784	-0.0336919	0.374694	0.0841541	-0.174254	0.121177	0.0385958
721			11430	0	0	0	1	0	0	0											0.58632	-0.144785	-0.263259	-0.127815	-0.208544	1.21849	0.903781	1.23247	0.751237	1.92766
722	ENSG00000054116	TRAPPC3	1765	1	0	1	1	0	1	1	0.0591891	0.955942	1.16954	1.77844	0.909936	0.375027	0.682811	0.266009	0.0233899	0.810714	-0.418025	0.159263	0.194047	0.05651	0.0507187	-0.0160258	-0.314881	0.204431	-0.392611	0.322809	0
723			1766	0	0	0	0	0	1	1											0.0313598	0.0653426	0.255168	0.141078	-0.160403	0.00770216	-0.117045	-0.00902352	-0.0571533	0.0749962
724	ENSG00000054118	THRAP3	1768	1	0	1	0	0	1	1	-0.597386	-0.615122	-0.446612	-0.117018	-0.903548	-0.528014	-0.516218	-0.402103	-0.869904	-0.747195	0.073584	-0.0806383	-0.0118098	-0.0554068	0.236095	-0.295282	0.00987656	0.274209	-0.285538	-0.0321696	0
725			1769	0	0	0	1	0	0	0											-1.02106	-1.09917	-0.818857	-0.714248	-0.257527	-0.385099	-0.374037	-0.61686	-0.359156	-0.302503
726	ENSG00000054148	PHPT1	10454	1	0	1	1	0	0	1	-0.0645508	-0.465751	-0.288724	-0.0329838	0.279608	0.652332	0.422308	1.42029	0.608947	0.826576	-0.0135294	-0.0455788	0.2357	0.132809	-0.149552	0.0241362	-0.0671668	0.300403	-0.0320514	0.107306	0
727	ENSG00000054219	LY75	5140	1	0	1	0	0	1	1			11.7804	5.03756	9.932						2.77447	-0.0172588	0.659485	1.31292	2.28635	2.65787	5.65203	4.27985	1.6225	3.74025	0	longlist
728	ENSG00000054267	ARID4B	3132	1	0	1	1	0	1	1	0.264713	-0.262961	-0.115056	0.31159	-0.163636	-0.117549	-0.149609	0.0374568	-0.433222	-0.35963	-0.0657711	0.0543276	0.102322	0.17304	-0.0580414	-0.166142	-0.0460186	-0.0661302	0.00307457	0.170637	0
729	ENSG00000054277	OPN3	3160	1	0	1	1	0	1	1	-0.312888	-1.76167	-0.329418	-1.88744	-0.834443	-2.22872	-2.18199	-3.40114	-1.7231	-3.1576	-0.395082	-0.234892	-0.0221706	0.26479	-0.314851	0.103579	-0.108263	1.2374	0.0892932	0.12338	0
730	ENSG00000054282	SDCCAG8	3164	1	0	1	0	0	1	1	0.465952	-0.207094	0.458692	0.213059	1.18087	1.61454	1.12944	1.0318	1.48195	1.47898	-0.00863596	0.133587	0.045493	0.251078	0.0600421	-0.204632	0.0737292	0.0131341	-0.189072	-0.0402309	0
731			3165	0	0	0	1	0	0	0											0.971425	-2.66418	-0.257313	-0.493611	-1.42797	2.28175	1.31999	0.217954	-0.273523	0.35514
732	ENSG00000054356	PTPRN	5464	1	0	1	0	0	1	1	-6.89118	-0.267828	-1.71007	4.49181	3.03607	0.0246176	2.53255	2.21652	3.75737	-2.93875	0.942232	0.089233	-0.550787	-0.252464	0.0671315	0.347096	0.495017	0.651703	-0.0440717	0.451672	0
733	ENSG00000054392	HHAT	2957	1	0	1	0	0	1	1	-0.194929	-0.244838	-0.721539	0.593194	0.640104	-0.861166	-1.34281	-1.83061	0.777744	-0.156926	0.202656	-0.806574	-0.97337	-0.637379	-0.882718	0.103305	0.167048	-0.329857	-0.910774	0.0837866	0
734	ENSG00000054523	KIF1B	1400	0	0	1	0	0	0	0	1.61162	-0.159873	0.465609	0.783811	-1.57659	0.89761	1.24281	1.1317	0.223362	-0.0243751	-0.0537618	-0.00607963	-0.0420761	0.217755	0.551633	-0.0972571	-0.0739084	0.169803	-0.0704774	-0.161184	0
735			1399	0	0	0	0	0	1	1											-0.147882	-0.200927	-0.0822529	0.0501772	0.301907	-0.181889	-0.33176	0.000727264	-0.544256	-0.0470528
736	ENSG00000054598	FOXC1	8618	0	0	0	0	0	1	0	-3.23828	-6.37282	-2.8923	-4.48499	0.163207	-3.08729	0.265195	-2.98187	-2.96407	-0.913659	1.49925	-0.264053	0.518537	0.720382	2.2872	2.98473	5.42722	1.52869	0.691015	4.6632	0
737	ENSG00000054611	TBC1D22A	1115	1	0	1	1	0	1	1	-1.04295	-0.134641	-0.0677889	-0.286732	-0.245388	-0.667864	-0.568509	-0.347821	-0.568757	-0.457619	-0.0893608	-0.027324	0.182243	0.456257	0.133482	-0.0943946	-0.0875868	0.302332	-0.0509331	0.0475111	0
738			1116	1	0	1	1	0	1	1											0.319225	0.289102	0.77389	0.626379	-0.0566397	0.665288	0.113724	0.272122	0.753577	0.504318
739	ENSG00000054654	SYNE2	16056	1	0	1	0	0	1	1	1.43374	-0.670334	0.12582	-0.794195	-0.913306	0.017971	-0.418929	-0.169698	-0.530533	0.123199	0.551866	0.819236	0.391033	0.770483	0.114496	0.127919	0.182248	0.541217	0.0409069	0.339801	0
740			16057	0	0	0	1	1	0	0											-0.303034	-0.307485	-1.37949	-0.247632	0.00678491	0.212027	0.0419635	-0.64515	0.316626	0.100641
741			16058	1	0	1	1	1	1	1											0.238957	0.416306	0.0624725	0.0252894	-0.100618	0.447586	0.281434	0.000648049	0.735569	0.24291
742	ENSG00000054803	CBLN4	412	0	0	0	0	0	1	1	-3.23081				8.82652	8.50205					3.823	3.31929	0.282634	3.91197	-0.105218	-0.063337	3.9146	0.907209	3.32576	1.42601	0
743	ENSG00000054965	FAM168A	12198	1	0	1	0	0	1	1	2.12643	1.38257	1.07523	1.14341	1.72231	2.6022	1.76766	1.88209	1.5733	2.15954	-0.184526	-0.350419	-0.300171	0.104615	-0.0666019	0.0652173	-0.0282254	0.127197	-0.0483851	0.0369012	0
744	ENSG00000054983	GALC	16209	1	0	1	1	0	1	1	-0.249614	-0.745974	1.17114	0.54251	1.60292	1.13934	0.697526	0.056201	0.183324	1.69289	2.24891	-1.47086	-0.65412	-0.539823	-2.31945	-0.218368	-0.751985	-0.453534	-0.102145	-0.272741	0
745	ENSG00000055044	NOP58	5356	1	0	1	1	0	1	1	-0.903919	-0.682007	-1.64025	-1.27411	-1.19316	-1.06149	-1.10494	-0.838049	-0.978231	-1.20273	-0.107501	0.140907	0.154007	0.250741	0.0616855	0.0408029	-0.153541	0.0270809	-0.119264	0.14553	0
746	ENSG00000055070	SZRD1	1475	1	0	1	1	0	1	1	-0.0987111	0.421364	0.393949	-0.0164032	-0.714262	-0.533713	-0.50758	-0.263263	-0.714328	-1.09557	-0.280038	0.280962	0.163868	0.63294	0.59908	0.267493	0.0476522	0.320474	0.138308	0.322956	0
747	ENSG00000055118	KCNH2	8484	0	0	0	1	0	0	0	3.47086	1.77331	2.13399	1.98079	1.60313	1.80574	0.569124	1.20396	4.68219	2.22052	1.44972	1.54346	1.5268	2.42303	2.94971	2.49824	2.7343	2.41974	1.91521	3.58112	53	longlist
748			8485	1	0	1	1	0	1	1											-4.32273	-4.51687	-3.93815	-4.77047	-5.02201	-3.94057	-3.87743	-3.13843	-5.02644	-4.28015
749			8486	1	0	0	1	0	1	1											0.277313	0.0851671	0.191865	0.298846	-0.479886	0.775103	0.133018	0.25282	0.145544	-0.125209
750	ENSG00000055130	CUL1	8455	0	0	0	0	0	1	0	0.386163	0.572226	-0.108656	0.0604019	0.122943	0.236173	-0.00935342	-0.31434	0.610807	-0.215932	1.34532	-2.30539	-0.750158	-0.606745	0.0561896	1.1981	0.991884	-0.0823139	1.05818	1.33035	0
751	ENSG00000055147	FAM114A2	6482	1	0	1	0	0	1	1	0.0490486	-0.0986434	0.231619	0.161248	0.0447762	-0.121994	0.193488	0.163044	-0.36761	0.188507	0.118349	0.448378	-0.0159813	0.549461	-0.274868	-0.145871	0.0780728	0.371863	0.387392	0.157729	0
752	ENSG00000055163	CYFIP2	6502	1	0	1	0	0	1	1	-0.0359434	0.305476	-1.62335	-0.705051	-2.51121	0.160027	0.267067	0.112864	-0.671084	-0.551743	-0.0259764	0.133339	0.228042	0.257777	-0.513825	0.10163	0.234001	0.0804721	-0.290551	0.196497	0
753	ENSG00000055208	TAB2	9821	1	0	1	1	0	1	1	-0.676723	-0.713417	-0.452589	-0.446014	-0.561441	-0.593336	-1.29922	-0.784685	-1.09436	-0.409152	0.0322873	0.130541	-0.0382376	0.261436	-0.0525083	-0.0509182	0.352208	0.238549	-0.0349954	0.357984	0
754			9822	0	0	0	1	0	0	0											0.225493	-0.141387	-0.420931	-0.194742	-0.297312	0.255445	-0.316338	-0.507202	0.200992	0.270677
755	ENSG00000055211	GINM1	9827	0	0	0	0	0	1	0	0.319368	0.5284	0.633141	1.34103	1.58612	0.709562	-0.161343	0.973301	0.575316	1.40687	0.0969201	0.151548	0.0294403	0.275095	0.00708461	-0.315522	0.0899333	0.392143	-0.0755504	0.258075	0
756	ENSG00000055332	EIF2AK2	4553	1	0	1	0	0	1	1	0.373233	0.795116	0.176765	0.647664	1.17663	0.854346	1.43608	0.774129	0.101603	1.04928	-0.770653	-0.568854	-0.9426	-0.758364	-1.43824	-0.761194	-0.999421	-0.363201	-0.108786	-0.556446	0
757	ENSG00000055732	MCOLN3	2135	1	0	1	0	0	1	1								-5.67701	-1.52149		3.10778	4.08256	-0.1851	0.276479	0.768108	0.744998	0.536263	0.605387	0.513567	2.22032	0
758	ENSG00000055917	PUM2	4439	1	0	1	0	0	1	1	0.610311	-0.182757	-0.334332	-0.121869	-0.0158828	-0.014245	-0.32001	0.199589	-0.162247	-0.175376	0.219041	0.484819	0.245092	0.453272	0.0760665	0.0402539	0.173949	0.314803	0.0882685	0.322153	0
759	ENSG00000055950	MRPL43	13170	1	0	0	1	0	1	1	-1.17173	0.189761	-0.4469	-0.659367	-0.581344	-0.988463	-0.85594	-0.0226553	-0.57897	-0.566598	0.00543501	-0.242126	0.158198	-0.0725152	0.10128	0.0537621	0.022418	-0.171025	-0.141737	0.175183	0
760	ENSG00000056291	NPFFR2	7087	1	0	1	1	0	1	0				-9.39158							1.57648	2.77233	-0.21313	1.25816	-1.8125	0.585636	0.961864	2.07745	0.691593	2.14753	0
761	ENSG00000056487	PHF21B	1086	0	0	0	1	0	0	0	2.47477	-2.58321	-1.60633	-1.60349	-2.62496	-0.791024	-1.28819	-0.0884615	0.381653	-1.94311	-0.220012	0.0179755	0.259139	-0.0391709	-0.129626	-0.0332387	-0.287952	-0.174591	-0.0283793	-0.00495994	0
762			1087	1	0	1	1	0	1	1											0.0473641	-0.0740855	-0.224756	0.0416726	-2.1376	-0.22709	-0.110491	-0.695542	-0.400659	-0.195973
763	ENSG00000056558	TRAF1	10278	0	0	0	0	0	0	1	0.30477	2.11412	1.66294	1.98621	2.05193	-0.0756147	3.67458		3.08786	0.949391	0.151921	-2.07078	-1.03483	-1.42189	0.0702825	4.36895	4.10116	2.78786	-0.376187	3.25437	0	longlist
764	ENSG00000056586	RC3H2	10296	1	0	1	0	0	1	1	0.267743	0.259381	-0.195404	0.251429	0.269407	0.108447	0.167837	0.558828	-0.33813	0.166482	-0.266121	-0.0412601	-0.0175324	0.119296	-0.161387	-0.203295	-0.150591	-0.255544	-0.331232	-0.0175079	0
765	ENSG00000056736	IL17RB	3637	0	0	0	1	0	0	1	5.40377	0.6531	3.35467	1.76213	1.07622	3.37203	3.41078	2.5103	3.50281	3.73658	-0.175594	-1.3522	-1.39129	-0.176996	-0.442558	-0.0162958	-0.383097	-0.00866218	-0.554347	0.105324	0
766	ENSG00000056972	TRAF3IP2	9673	1	0	1	1	0	1	1	1.69759	3.41373	1.47669	1.08817	3.28735	2.46786	3.42098	2.56505	1.64453	4.85522	-5.86249	-4.66103	-4.46062	-3.03836	-3.92626	-2.94254	-3.97926	-3.78137	-3.28148	-2.46178	0
767	ENSG00000057019	DCBLD2	3756	1	0	1	1	0	1	1	1.12614	2.94131	1.9259	2.15284	1.36703	-0.138799	-0.0669827	1.50573	1.38245	0.138529	-0.430806	0.247666	0.0820189	0.23256	-0.0462422	-0.0455306	0.0463864	0.233749	0.141797	0.227949	0
768	ENSG00000057252	SOAT1	2764	0	0	1	0	0	1	1	0.0676471	1.40689	0.438197	0.510229	0.286397	0.775925	0.51988	0.159411	0.375414	0.92363	0.160332	0.134015	0.125152	0.496316	-0.228444	-0.0586148	-0.062488	0.107557	-0.134188	0.110509	0
769	ENSG00000057608	GDI2	12653	1	0	1	1	0	1	1	-1.90784	0.135278	-1.8855	-1.9473	-1.86727	-1.83514	-2.04675	-1.03019	-1.27664	-2.00799	-0.0855741	0.0475095	0.271561	0.426129	0.672925	0.470012	0.056417	0.274792	-0.180633	0.329083	0
770	ENSG00000057657	PRDM1	9626	1	0	1	0	0	1	1	5.41945	6.16597	4.96377	3.25059	4.53799	2.85042	2.17334	1.45591	5.42552	4.63549	-0.253341	-0.0644123	-0.116918	-0.190849	-0.678492	-0.229037	0.0114775	0.13392	-0.25898	-0.287945	0
771			9627	1	0	1	1	0	1	1											-1.97586	-3.66794	-3.30834	-0.324099	-3.92614	-2.19725	-0.688234	-0.526635	-1.52481	-0.0900757
772	ENSG00000057663	ATG5	9628	1	0	1	0	0	1	1	0.630208	0.447578	0.373421	0.727228	0.574047	0.224485	-0.655973	0.356415	0.425441	0.245302	-0.305118	0.060733	0.227542	0.354729	0.314646	-0.283655	0.564218	1.00371	-0.117992	-0.0454835	0
773	ENSG00000057704	TMCC3	14643	0	0	0	1	0	1	0	-1.76517	0.0716138	-0.524778	-0.976842	0.98623	-1.57229	-1.29198	-1.51638	1.16971	-2.35795	-0.172463	-2.47542	-2.8653	-1.78897	-2.71451	-1.15913	0.322421	-2.18998	0.499811	0.956519	0
774	ENSG00000057757	PITHD1	1562	0	0	0	0	0	0	1	0.294446	-0.0130647	0.548491	-0.201967	-1.36741	-0.14028	0.0658164	0.0437344	-0.413315	-0.68196	-0.162327	-0.0276258	0.36574	0.503469	0.111306	-0.0420395	0.0658151	0.28519	-0.178602	0.183352	0
775	ENSG00000057935	MTA3	4580	0	0	1	0	1	1	1	-0.203577	-0.266124	-0.69576	-0.308432	0.0728646	-0.150934	-0.232156	-0.0872423	-0.251203	-0.18816	0.438256	0.164233	0.265859	0.229692	0.0841473	0.185176	0.169972	0.470073	0.257976	0.238046	0
776			4581	1	0	1	1	0	1	1											0.172136	-0.0653121	0.187726	0.680339	0.31067	1.056	0.757692	0.516601	0.130867	0.598
777	ENSG00000058056	USP13	4147	1	0	0	1	0	1	1	-0.0386783	0.219555	0.20304	0.0454913	-0.513139	-0.836934	-0.230869	0.0734513	-0.815618	-0.774478	-0.016242	-0.110157	0.184439	0.0175615	-0.272948	-0.0204285	-0.0235778	0.225177	-0.0234533	0.150438	0
778	ENSG00000058063	ATP11B	4159	1	0	1	1	0	1	1	-0.503946	-0.0693541	-0.380056	0.051664	0.573326	-0.299045	0.241878	0.094218	-0.339703	-1.08662	-0.22302	-0.0515582	-0.468911	-0.371883	-0.501239	-0.264005	-0.368361	-0.249375	0.140251	0.0693454	0
779	ENSG00000058085	LAMC2	2793	1	0	1	1	0	1	1	-3.1044			-1.64385	2.06195		-0.467057	-1.48019	-3.08048		2.92336	1.94077	2.79176	3.80189	3.23467	3.156	4.29414	3.82325	3.68151	3.64601	0
780	ENSG00000058091	CDK14	8097	1	0	1	1	0	1	1	2.21483	1.43953	2.31282	0.0164116	0.375739	1.06222	1.34339	0.549077	0.645159	1.10363	-0.10465	-0.440873	-0.242818	0.242944	-0.50163	-0.18018	0.0107949	-0.0842282	-0.506345	-0.0610988	0
781	ENSG00000058262	SEC61A1	3904	1	0	1	1	0	1	1	-0.871238	0.914362	0.432489	0.832608	1.01455	-0.0667345	0.491636	0.380136	-0.969012	0.3319	-0.0711833	-0.171872	-0.0280855	-0.0684115	-0.0426283	-0.16568	-0.173553	-0.00268022	-0.168272	0.00329824	0
782	ENSG00000058272	PPP1R12A	14609	1	0	1	1	0	1	1	0.178055	0.0686651	0.0133097	0.310408	0.304525	-0.338194	-0.363481	-0.039694	-0.176802	-0.262935	-0.0262225	0.136731	0.27865	0.399182	0.400627	-0.00914405	0.0110132	0.199981	-0.0733601	0.0737402	0
783	ENSG00000058404	CAMK2B	7917	0	0	0	1	0	0	0			5.92646	3.37751	6.21791	4.47605	4.42075	3.50934	4.61583	2.85123	-0.654451	-2.79879	-1.75787	-2.78949	-0.122816	-0.145765	0.292185	-0.416966	-0.0937536	-0.350134	0
784			7918	0	0	0	1	0	0	0											0.561897	-0.794342	-0.430834	-0.591399	0.363306	1.52562	0.58848	0.491869	-0.877289	1.57211
785			7919	1	0	1	0	0	1	1											0.772315	-0.14666	-0.101697	0.130283	-0.604208	-0.0606958	0.168706	0.098624	-0.13602	1.01702
786	ENSG00000058453	CROCC	1478	1	0	1	0	0	1	1	-0.95664	-1.37711	-0.353773	-1.06437	-2.48193	-0.999847	-2.4187	-0.667426	0.225611	-1.77936	0.142454	-0.292238	-0.0634518	-0.343683	0.17545	1.20962	0.52208	0.465852	-0.14062	0.104583	0
787	ENSG00000058600	POLR3E	18131	1	0	1	1	0	1	1	-0.311274	-0.986648	-0.751017	-0.417335	-1.74578	-0.284401	-0.420823	-0.354092	-0.504575	-0.371764	0.0214585	0.10826	0.296574	0.433046	0.644912	0.285979	0.142658	0.511418	0.190174	0.341033	0
788			18132	0	0	1	1	1	0	0											0.00329937	0.0570946	-0.557623	0.206233	-0.210377	0.249658	0.467986	-0.577994	0.469924	0.0783591
789	ENSG00000058668	ATP2B4	2885	1	0	1	0	0	0	1	-0.960544	1.43847	-0.500693	-0.311102	0.96514	-0.852484	0.102633	-0.15623	0.379821	-0.317136	0.0229486	0.199406	0.0497334	0.483445	-0.0557109	0.16698	0.0600166	1.00968	0.170525	-0.0769868	0
790			2886	0	0	1	0	0	0	0											5.03088	2.74944	1.52362	3.84591	1.24682	6.07624	6.95423	4.56169	3.35642	6.24587
791	ENSG00000058673	ZC3H11A	2888	1	0	1	0	1	1	1	-0.254792	0.894046	-0.0809644	-0.4603	-0.152858	-0.575565	-0.643451	-0.20784	-0.82502	-0.733505	0.14221	0.435848	0.13084	0.426335	0.208327	-0.158778	0.142291	0.543273	-0.169583	-0.00767694	0
792	ENSG00000058729	RIOK2	6119	1	0	1	1	0	1	1	-0.504938	-0.521832	-0.834217	-0.527323	-0.564429	-0.423071	-0.290091	-0.319243	-0.014015	-0.843766	-0.160828	0.766076	0.545808	0.717866	0.368593	0.168653	-0.201769	0.878058	-0.179741	0.0102235	0
793	ENSG00000058799	YIPF1	1998	0	0	1	0	0	1	1	-0.205624	-0.549066	-0.110826	0.168956	-0.342718	0.0172654	-0.0969492	0.0333043	-0.0295684	-0.518555	-0.0473608	0.236498	0.192254	-0.167103	-0.18501	-0.240054	-0.0123072	0.0785281	-0.282655	0.204446	0
794	ENSG00000058804	NDC1	1997	0	0	0	0	0	0	1	-0.191728	-0.733009	-0.635886	-0.761959	-1.44713	-0.612173	-0.518053	-0.476362	-0.960601	-1.17361	-0.102825	0.229151	0.0549118	0.0509504	-0.0116239	-0.182882	-0.242383	0.627992	0.176653	0.175869	0
795	ENSG00000058866	DGKG	4208	1	0	1	0	0	1	1	8.0429	4.6217	3.96905	6.38433	4.6106	5.48487	4.01682	4.37525	8.00786	5.19349	-0.798194	-0.44496	-0.987806	-0.404053	-0.760236	-0.521444	-0.184863	-0.326423	-0.639196	-0.109965	1
796			4207	0	0	0	1	0	0	0											4.08957	2.25976	4.85071	3.63478	5.70497	5.51809	5.91793	5.57661	5.8669	5.89205		common
797	ENSG00000059122	FLYWCH1	17957	1	0	1	0	0	1	1	0.114735	0.519693	1.24362	0.25719	-0.01808	0.108822	0.187235	0.0124194	0.157741	0.284789	-0.290738	-0.183837	-0.559509	0.0627622	-0.454648	-0.444611	-0.442967	-0.393618	-0.368968	-0.143493	0
798	ENSG00000059145	UNKL	17857	0	0	1	1	0	0	0	0.716388	-0.237505	1.20232	0.291475	-0.00396553	-0.348004	-0.461786	-0.589738	-0.0641259	0.0718983	-0.0970731	-0.414011	-0.155996	0.0100163	-0.156394	-0.2108	-0.174575	-0.504511	0.153468	-0.174948	0
799			17858	1	0	1	1	0	1	1											1.01373	1.05425	0.387796	0.241743	0.6511	1.88924	1.47938	0.722477	1.85682	1.21331
800			17860	0	0	0	1	0	0	0											-0.0393516	-0.00290176	0.00454115	0.337259	0.360605	0.344187	-0.116536	0.073787	0.357202	0.29009
801			17861	0	0	0	1	0	0	0											-0.419869	-1.60936	-2.61594	-1.56165	-1.12829	-1.3473	-0.629202	-1.47189	-0.616247	-0.548986
802			17862	0	0	0	0	0	1	1											0.114468	0.477432	-0.264702	0.679877	0.144539	0.439092	0.00822691	0.543187	0.568418	0.579419
803	ENSG00000059377	TBXAS1	8419	1	0	1	0	0	1	1		0.110247		-1.07715	-2.12358	-0.976948	-1.52975			-1.49668	-0.0818355	-0.115421	0.185991	0.25228	-0.189191	-0.152499	0.0362713	0.149584	-0.514557	0.0429925	0
804			8420	1	0	1	1	0	1	1											-1.29051	-2.89004	-2.52948	-2.19548	-0.566442	-1.15387	-0.665086	-1.16018	-0.795402	-1.02725
805	ENSG00000059573	ALDH18A1	13098	1	0	1	0	0	1	1	-2.02689	-0.338419	-1.5899	-1.98176	-1.29723	-1.65641	-1.5517	-0.680797	-0.717374	-1.85305	0.225761	-0.191103	-0.0965718	0.0858288	-0.24097	-0.0100677	0.111763	0.083523	0.174986	0.340502	0
806	ENSG00000059588	TARBP1	3120	1	0	0	0	0	1	1	0.445112	-1.2463	-0.103125	-0.659391	-0.325356	-0.323891	-0.564228	-1.54446	0.339133	-0.446536	-0.337016	0.208689	-0.0695831	0.486431	-0.836352	-0.368895	-0.0610064	0.348312	-0.444862	0.012547	0
807	ENSG00000059691	GATB	7375	0	0	0	0	0	1	0	0.221167	-0.314723	-0.299449	-0.601086	-0.237659	0.226446	0.183392	-0.106707	-0.299989	0.538549	-0.0899765	0.024163	0.230703	0.129668	-0.00902051	-0.0858326	-0.000215797	0.167482	-0.234723	0.0908636	0
808	ENSG00000059728	MXD1	4718	1	0	0	0	0	1	1	-0.237552	1.54121	0.366247	2.18326	2.29858	2.16939	1.08862	1.98447	1.94268	2.25884	-0.0280799	-0.00556814	0.2623	0.29745	0.312764	-0.0797379	-0.0411514	0.342576	-0.345698	0.349445	0
809	ENSG00000059769	DNAJC25	10244	1	0	1	1	0	1	1	-1.22001	-0.824191	-0.985041	-0.342276	-0.0351772	-0.860185	-0.868196	-0.690151	-0.0594685	-0.752793	0.0923134	0.267343	0.0414611	0.275133	0.171127	0.0236063	0.0724452	0.214796	-0.0552699	0.0754081	0
810	ENSG00000059804	SLC2A3	14106	1	0	1	0	0	1	1	-0.209076	-1.39239	-1.03685	-0.999203	-2.55808	-2.01592	-1.97198	-1.79495	-2.40881	-0.153045	0.386021	-0.228973	-0.039413	0.882395	0.628028	0.0138284	-0.345489	0.106683	0.364284	0.343169	0
811	ENSG00000059915	PSD	13209	0	0	0	1	0	1	0	-0.594826	-2.53794	-2.21289	0.633496	-2.33182	-0.264039	0.708654	2.51089	1.0387	-1.97179	1.37222	0.230333	0.563085	0.235123	1.19466	0.902251	0.392432	-0.277872	-0.254871	2.08725	0
812			13210	1	0	1	0	0	0	1											-0.731741	-0.495442	-0.922778	-0.536479	-0.579126	-0.132042	-0.188622	-0.232968	-0.888648	0.286019
813			13211	1	0	1	0	0	1	1											-0.451771	-0.165793	-0.457496	0.0251657	0.0191219	0.0438335	-0.0955721	-0.0424964	-0.476014	0.205829
814	ENSG00000060069	CTDP1	20336	0	0	1	1	0	1	1	-0.35246	-0.561337	-0.867621	-0.430374	-0.62144	-0.461621	-0.480195	-0.0743832	-0.392482	-0.770568	0.300798	0.129769	0.324546	0.243297	0.109546	0.371206	0.594267	-0.353516	0.843941	-0.118734	0
815			20335	1	0	1	0	0	1	0											0.222494	-0.218346	0.0401649	0.143014	0.0534339	0.0384167	0.063182	0.32313	-0.331393	-0.109287
816	ENSG00000060138	YBX3	14127	0	0	0	0	0	1	1	-1.13853	-0.232917	-1.10399	-0.891194	-0.0840432	-0.784917	-0.424759	0.284322	-1.00013	-0.501513	-0.0889258	0.433833	0.416283	0.406326	-0.058666	0.137423	0.240674	0.664711	-0.0863744	0.239387	0
817	ENSG00000060237	WNK1	13989	0	0	0	0	0	1	1	1.08762	-0.106732	-0.269996	0.0915852	-0.0155986	0.424064	0.289922	0.348191	0.481748	0.910232	-0.185115	-0.289626	-0.228205	-0.194371	0.128114	-0.110842	-0.292865	-0.270557	0.0519279	0.0870337	0
818	ENSG00000060339	CCAR1	12922	1	0	1	0	0	1	1	-0.781098	-0.581467	-1.43432	-1.34639	-1.17926	-1.27238	-1.39718	-1.30359	-0.890504	-1.57561	0.0739734	0.758362	0.309546	1.09057	0.671859	0.645232	0.662978	0.64089	-0.0461402	0.709322	0
819	ENSG00000060491	OGFR	477	0	0	0	1	0	0	0	0.506552	0.547348	0.712541	0.102896	1.00923	1.27015	1.01099	1.14577	1.01244	0.163415	-0.573684	-0.42616	-0.294761	-0.272235	-0.216531	0.0830681	-0.568312	-0.438936	0.102719	-0.0319865	0
820	ENSG00000060642	PIGV	1622	0	0	0	0	0	1	0	0.648582	0.351825	1.02266	0.660601	0.724991	0.599164	0.795291	1.00144	0.586921	0.944107	1.08654	-0.49721	-0.371126	1.24357	-0.461654	1.18151	0.855487	0.329703	-1.46926	1.77641	0
821			1623	1	0	1	0	0	1	1											0.119724	0.287384	0.130939	0.429694	-0.109175	-0.204585	0.0149249	0.385302	-0.244536	0.11781
822	ENSG00000060656	PTPRU	1680	0	0	0	1	0	0	0	-0.852074	1.8286	-1.97749	-3.21152	-0.460225	-2.4595	0.710451	1.31082	2.39299	-1.65945	2.77654	1.02047	-0.473399	0.1402	-1.33936	2.53653	1.89595	1.8158	0.683603	1.78101	0
823			1679	1	0	1	1	0	1	0											-0.196758	-0.48617	-0.168825	0.154732	-0.296487	-0.397084	-0.0185082	0.166321	-1.03334	0.162663
824	ENSG00000060688	SNRNP40	1687	1	0	1	1	0	1	1	-0.0504917	-0.426353	-0.317413	-0.510003	-1.36242	-0.743294	-0.820725	-0.538154	-0.850939	-1.1586	0.0728207	0.219553	0.0973771	0.522428	0.105831	-0.054549	0.0476687	0.363516	-0.0696199	0.199831	0
825	ENSG00000060709	RIMBP2	14994	0	0	0	1	0	0	0	-0.683479	-2.01324	-4.45419	-1.15562	1.11863	-1.16919	-2.80859	-1.89549	-1.70386	-2.08431	-2.07837	-1.69901	-2.19435	-2.12673	-0.46623	-0.990337	-0.0142484	-1.15036	-1.77267	-1.84622	0	longlist
826			14995	0	0	0	1	0	0	0											-1.42453	-0.555095	-3.21321	-2.02371	-1.33104	-0.419494	-0.378009	-0.379621	-0.962383	-1.76845		longlist
827			14996	0	0	0	1	0	0	0											-1.91385	-1.46957	-2.03462	-1.28891	-0.444678	-1.58825	-0.109084	-1.06474	-1.21821	-2.55159
828			14997	0	0	0	1	0	0	0											-1.80227	-1.09168	-1.8218	-1.50741	-0.340803	-2.78073	-0.343891	-0.781655	-0.954783	-2.14944		longlist
829			14998	0	0	0	1	0	0	0											-3.13206	-1.23962	-4.93383	-3.64227	-0.471103	-1.87921	-2.71932	-1.38725	-1.54446	-4.05369
830	ENSG00000060718	COL11A1	2234	1	0	1	0	0	1	1	-2.42308	-2.77441	2.51864	0.726161	-4.47737	-2.38406	-4.22781	-0.708009	-5.30085	-0.829296	0.834612	0.253569	-1.16426	-0.0548927	0.407361	0.468707	1.71863	0.0102707	0.284616	1.61321	2	longlist
831	ENSG00000060749	QSER1	11656	1	0	1	0	0	0	1	0.25891	-0.111911	-0.759365	-0.827105	-0.347992	-0.0918122	0.0926729	-0.284573	-0.799839	-0.448688	-0.00886528	0.0117909	0.293241	0.216493	0.106181	-0.0519235	-0.0167686	0.284971	-0.151584	0.12527	0
832	ENSG00000060762	MPC1	9922	0	0	0	0	0	1	0	1.61898	1.5489	1.81138	1.23119	0.41549	1.91543	1.12298	1.52106	1.99772	2.60191	-0.130553	-0.038528	-0.0482417	0.0702859	-0.028658	-0.0711175	0.252883	0.226722	-0.0607317	-0.0151746	0
833	ENSG00000060971	ACAA1	3393	0	1	0	1	0	0	0	-0.0627411	0.79784	1.14842	0.776159	1.14602	0.888136	0.920863	1.28615	1.05523	0.971531	0.22529	-0.555349	-0.140841	0.172219	0.109522	0.0489681	0.248071	-0.0617961	-0.121495	0.103806	0
834			3394	1	0	1	1	0	0	1											0.0874338	0.781181	0.236754	0.620003	0.395374	-0.0680262	0.171786	1.10144	-0.00567368	0.146698
835			3395	0	0	0	0	0	1	0											-2.79244	-2.18588	-2.60193	-0.739936	-2.32783	-1.3543	-0.720017	-0.602128	-1.68274	-0.973684
836	ENSG00000060982	BCAT1	14187	0	0	0	1	0	1	1	-1.97701	-1.80576	-0.840151	1.03812	0.106463	-0.180678	1.10667	0.377162	-0.13777	-1.53696	-4.63897	1.97056	-2.87703	-1.95497	-2.58853	-0.784364	-2.186	-2.14966	-2.65893	-0.407445	0
837			14188	1	0	1	0	0	1	1											1.61218	0.676776	1.32086	0.817706	0.347464	1.14271	1.11541	1.01375	0.426611	1.64213
838	ENSG00000061273	HDAC7	14275	1	0	1	0	0	1	1	-1.12806	-0.0229124	0.129808	-0.365919	0.0591088	-0.934201	-0.490208	-0.754912	-0.413942	-0.681567	-0.184218	0.150459	0.183479	-0.0471972	-0.18204	0.115196	-0.00017924	0.543915	0.282602	0.297992	0
839	ENSG00000061337	LZTS1	10606	1	0	1	1	0	1	1	-0.178817	1.24961	0.123858	1.21287	1.43172	1.5615	0.898603	-0.129757	0.0608487	0.841459	0.734326	0.00504953	0.233918	1.13305	0.477498	0.484627	0.741541	0.867593	0.937987	0.963646	0
840	ENSG00000061455	PRDM6	6192	0	0	0	1	0	0	0	-3.2291	-3.25738	-4.102	-2.01414		-3.07359	-2.98026	-3.41157	-0.983795		4.07975	3.4428	4.5118	4.3532	0.843178	4.80084	5.07275	4.16838	1.78894	5.29848	0
841			6193	0	0	0	1	0	0	0											0.719625	0.183876	-1.01867	2.08735	3.25243	1.21323	-0.303686	2.36202	1.28995	2.47041
842			6191	1	0	1	1	0	1	1											1.23076	0.423363	0.256921	0.364398	-0.282933	0.203014	0.0702808	0.341622	-0.0430074	0.500591
843	ENSG00000061656	SPAG4	249	0	0	0	1	1	0	0					2.33893		1.51239				-1.3488	-2.26665	-2.24358	-0.582927	-3.60299	-0.0763225	-2.2347	0.527164	-0.951798	0.471666	0
844	ENSG00000061676	NCKAP1	5279	1	0	1	0	0	1	1	0.43034	0.398967	-0.0930868	0.450378	0.659018	0.303637	0.475829	0.670997	-0.018891	-0.417672	-0.322631	-0.601841	-0.406265	0.110485	-1.51774	-0.443992	-0.297689	-0.0157989	-0.885428	-0.171395	0
845	ENSG00000061794	MRPS35	14207	1	0	0	1	0	1	1	-0.561054	-0.118813	-0.920203	-0.113012	-0.115023	-0.155761	0.0843764	-0.104568	0.299841	0.0631459	-0.559923	0.101443	-0.154572	0.200135	-0.0557381	-0.0616535	-0.186594	0.019526	-0.59435	-0.212099	0
846	ENSG00000061936	SFSWAP	15011	0	0	0	0	0	1	0	-0.289694	-0.940797	-0.704257	-0.626599	-0.724332	-0.505282	-0.162047	-0.13162	0.331331	-0.726345	-0.0738815	-0.123896	-0.0139831	-0.00560446	-0.0495466	0.0281029	-0.00943425	-0.0559997	-0.128723	0.19426	0
847			15012	0	0	0	1	0	0	0											-0.246171	-0.875946	-0.601038	-0.0666756	-0.258726	0.270893	0.176201	-0.605075	-0.0670963	0.0505885
848	ENSG00000061938	TNK2	4274	0	0	0	1	0	0	0	1.77724	1.18724	2.92948	1.853	1.64919	1.81639	1.92355	2.39018	3.10126	0.955052	-0.616689	-3.06291	-4.08225	-1.20169	-2.30745	-0.0372261	-0.487345	-2.32547	-3.81578	-0.070075	4
849			4275	0	0	1	1	0	0	0											-1.47285	-2.42495	-3.64603	-2.58046	-0.668259	-0.241759	-1.28176	-3.35641	-4.73391	-0.052961
850			4276	1	0	1	0	0	1	1											-0.338668	-1.33931	-1.9513	-0.757987	-1.56599	-0.820306	-1.27512	-0.753644	-0.671103	-0.145111
851	ENSG00000061987	MON2	14537	1	0	1	1	0	1	1	-0.584698	-0.20443	-0.568036	0.185811	0.121225	-0.125298	0.0283635	0.0344074	0.194289	-0.251295	-0.132243	0.190449	0.11996	0.213675	0.00984769	-0.109796	0.0617853	0.41118	-0.129119	0.115276	0
852	ENSG00000062038	CDH3	18491	0	0	0	0	0	1	0	-3.69137	-2.38813	-2.53347	-5.44866	2.71888	-3.2367	-4.09457	-3.37465	-4.96744	1.25663	1.24752	-0.764416	-2.41949	1.97699	2.13807	1.67409	3.86353	4.42534	0.757703	4.13047	0
853			18492	1	0	1	1	0	0	0											0.0646024	-0.158802	0.980366	0.821521	-0.321247	1.02404	1.59489	1.40128	0.211315	0.679832		longlist
854	ENSG00000062194	GPBP1	5948	1	0	1	0	0	1	1	0.537848	-0.6147	-0.319837	-0.492975	-0.534419	0.0378495	-0.183727	0.320304	0.261611	-0.523848	0.00199332	0.43295	0.223436	0.740857	0.18025	0.0358194	0.165196	0.186044	-0.150608	0.149633	0
855	ENSG00000062282	DGAT2	12222	1	0	1	1	0	1	1	0.599208		-1.99827	-0.324939	1.21583	2.28953	1.55434		1.03964	1.04218	-0.367598	-1.26028	-0.814359	-0.30372	-0.691102	-0.457678	0.0411805	0.057485	-0.643119	-0.381631	0
856	ENSG00000062370	ZNF112	19658	0	0	0	0	0	0	1	0.0879226	-0.866275	-0.243525	0.188999	-0.975149	0.538256	0.527687	0.433346	0.210447	-0.667753	0.590741	0.157645	-0.00579963	0.415155	0.33953	-0.456985	-0.281012	0.354924	0.121732	0.277188	0
857	ENSG00000062485	CS	14475	1	0	1	0	0	1	1	-0.446595	0.366947	-0.622385	-0.582807	-0.395275	-0.215176	-0.391163	0.108984	0.143578	-0.0716912	-0.809374	-0.262054	-0.580001	0.110804	-0.473951	-0.443657	-0.37297	-0.609154	-0.812918	0.0658202	0
858	ENSG00000062524	LTK	15206	1	0	1	1	0	1	1	-0.740719	2.65294	-1.72435		5.56645	1.41582		1.89173		4.97406	-0.318873	-0.730942	-1.40645	-0.908003	-1.41943	1.45972	2.46679	1.06316	0.350792	0.843783	0
859	ENSG00000062598	ELMO2	365	1	0	1	0	0	1	1	0.70132	-0.159291	0.0540462	-0.0938618	0.658478	1.05837	0.615183	0.583509	0.990792	0.273564	-0.162367	0.141027	0.323052	0.162901	-0.998549	-0.440328	-0.554244	-0.143083	-0.968281	0.0293734	0
860	ENSG00000062716	VMP1	17345	0	0	0	0	0	1	0	-0.73232	0.526923	-0.275985	0.974335	1.28029	0.0868526	1.37315	-0.0536668	0.612812	-0.151535	0.0576392	0.604942	0.34142	0.778483	-0.20681	0.0186441	-0.243681	0.168774	-0.221048	0.119523	0
861	ENSG00000062725	APPBP2	17352	1	0	1	1	0	1	1	0.0627237	0.02481	-0.553331	0.447921	0.187927	-0.0154394	0.19619	0.203888	0.00566548	0.0180948	-0.188532	0.423689	0.329733	0.197689	0.0381277	-0.323817	-0.0645173	0.370501	0.020412	0.0706992	0
862	ENSG00000062822	POLD1	19844	1	0	1	1	0	1	1	-0.818273	-1.14828	-0.318653	-1.02186	-2.43168	-0.47284	-0.337196	-0.464001	-1.26374	-1.05689	0.590787	0.692092	0.221648	0.747534	0.451717	0.0406447	0.213985	1.00259	0.370307	0.662623	0
863			19845	0	1	0	0	0	0	0											-2.13513	-2.20388	-1.45312	-0.489411	-2.271	-2.42896	-1.48932	-2.09402	-1.09366	-0.254925
864	ENSG00000063015	SEZ6	16880	0	0	1	1	0	0	0	8.67038	4.82684	2.80013	5.88944	3.20887	3.49885	2.84383	1.42446	7.83936	6.92756	1.07329	-0.0296843	0.736742	0.823997	0.605277	0.931357	0.783544	0.98248	1.69977	1.17004	0
865			16881	0	0	0	1	0	0	0											1.2349	-0.918177	0.104442	-0.793274	4.4899	2.7103	2.00165	0.0108306	0.391916	1.90792		longlist
866			16882	1	0	1	1	0	1	1											-0.229827	-0.487945	-0.708235	-0.625429	-0.973414	-0.116885	-0.337447	-0.439082	-0.926644	-0.0633756
867	ENSG00000063046	EIF4B	14381	1	0	1	1	0	1	1	-1.63352	-1.04115	-1.87889	-1.79887	-1.38738	-1.53413	-1.51141	-0.790374	-1.45204	-1.62818	-0.0633944	-0.218365	0.00331014	-0.084784	-0.0848713	-0.22488	0.0345853	0.148878	-0.456677	0.0470582	0
868	ENSG00000063127	SLC6A16	19805	1	0	1	0	0	1	1	-1.36135	-3.39055	-2.84521	-2.40094	-3.25346	-3.17749	-3.04614	-2.67135	-6.84034	-2.38429	-0.476935	-0.385544	-1.04812	-1.04519	-0.652212	0.00590818	0.105547	-0.679618	-0.209827	-0.342439	0
869	ENSG00000063176	SPHK2	19776	1	0	1	0	0	1	1	0.926012	0.285359	1.14627	0.191242	-0.309651	0.934959	0.418588	0.68834	0.579689	-0.0888471	-0.0286623	0.0288574	-0.0692694	0.186344	-0.173174	-0.235063	-0.193751	0.0319297	-0.217911	0.120048	0
870			19777	0	0	1	1	0	1	0											0.0184105	0.130486	-0.343211	-0.175069	0.185847	-0.0405931	-0.132543	0.177267	0.784648	0.031941
871			19778	0	1	0	0	0	0	0											0.340474	0.822565	-1.3811	-1.0876	4.57835	4.57919	2.85161	1.51619	-0.60263	3.81863
872	ENSG00000063177	RPL18	19776	1	0	1	1	0	1	1	-1.31974	-0.728956	-1.46792	-1.42647	-1.63289	-0.739054	-0.767453	-0.19766	-0.691337	-1.55459	-0.0286623	0.0288574	-0.0692694	0.186344	-0.173174	-0.235063	-0.193751	0.0319297	-0.217911	0.120048	0
873	ENSG00000063180	CA11	19779	0	1	0	1	0	0	0	-0.952369	-3.08213	-0.223609	-0.579364	-1.77272	0.155456	0.0718061	-0.607593	0.0989643	-0.32075	-0.213628	0.0106718	-0.00780516	0.259786	-0.120204	-0.389024	-0.144803	-0.147051	-0.0731889	-4.37755e-05	0
874			19780	0	0	0	0	0	1	1											-0.148318	0.0224581	0.000898982	0.17261	-0.386134	-0.178081	-0.418228	-0.0546559	-0.133779	-0.103685
875	ENSG00000063241	ISOC2	19977	1	0	1	0	0	1	1	0.4059	0.674507	1.40196	0.835604	0.0424085	0.413929	1.11509	1.20136	0.432345	0.321529	-4.09427	-3.29509	-3.12849	-3.89367	-0.984967	-3.85086	-1.9364	-3.27007	-0.497214	-3.29315	0
876	ENSG00000063245	EPN1	19990	1	0	1	0	0	1	1	-0.0811645	0.767719	0.548235	-0.114535	-0.37125	0.279895	0.594891	0.42872	-0.253784	-0.224679	-0.164042	-0.0406652	-0.204321	0.0861335	0.0209052	-0.217905	-0.379661	-0.154019	0.364971	0.00928213	0
877	ENSG00000063438	AHRR	5688	0	0	0	1	0	0	0	2.15346	5.65842	4.42855	5.44129	4.74378	4.82999	-1.2792	5.17991	4.64207	6.61559	0.107087	-0.294354	-0.468135	-0.153468	-0.154034	0.111608	-0.0870867	0.171657	0.0989949	0.0110601	0
878			5685	0	0	0	1	0	0	0											2.24333	-2.1681	-1.59461	0.0105488	-0.0335736	1.55278	1.56427	1.889	2.42533	1.42421		longlist
879			5686	0	0	0	1	0	0	0											1.07761	-0.999936	-0.195532	0.0873454	0.623461	0.806555	-0.95295	-0.170412	0.868464	1.18491
880			5687	0	0	0	1	0	0	0											-3.24576	-3.71212	-5.25706	-3.97492	-3.67174	-2.80416	-1.10759	-3.5648	-1.51415	-2.50259
881	ENSG00000063660	GPC1	5635	0	0	0	0	0	1	1	1.09101	2.68428	2.5924	1.23803	3.22128	2.76842	2.28045	2.44516	1.10081	2.293	-0.258863	-0.567143	-0.143462	0.0341641	-0.373694	-0.010317	0.267933	-0.325361	-0.482825	0.141994	0
882	ENSG00000063854	HAGH	17893	1	0	1	1	1	1	1	2.15868	1.88031	2.87384	1.26551	1.22252	1.92727	1.29948	1.82787	1.74624	1.64236	-0.110293	-0.311025	-0.18517	-0.0237121	-0.103205	-0.159549	0.287113	-0.116006	-0.282061	-0.00825264	0
883	ENSG00000063978	RNF4	6795	1	0	1	0	0	1	1	0.346214	-0.667729	0.408776	-0.0683547	0.0801969	0.0342734	0.04553	-0.0661674	-0.381253	0.300307	-0.22339	0.360084	0.0146417	0.173778	-0.167405	-0.184243	-0.078891	0.379925	-0.178592	-0.0990598	0
884	ENSG00000064012	CASP8	5348	1	0	1	0	0	1	1	-2.31328	2.09529	-0.134191	1.26385	2.58745	0.0112561	1.73578	-0.498622	0.0984171	2.04792	1.0261	-4.40838	-1.88703	-2.64293	-4.15714	-2.33558	-3.30877	-2.76243	-3.5445	-3.71375	0
885	ENSG00000064042	LIMCH1	6984	1	0	1	0	0	1	1	3.07926	-0.0644473	2.55033	0.0937653	2.78519	0.383808	2.13536	-0.856876	0.319099	1.16122	2.23403	1.17742	1.30056	1.47472	1.434	1.5425	2.1371	1.30965	1.524	1.38763	0	shortlist
886			6985	0	0	0	1	0	1	1											-3.52005	-0.0373074	-2.37696	-0.507762	-0.352595	-0.360579	-0.518956	0.0596143	-1.108	0.052168		longlist
887			6986	0	0	0	1	0	0	0											1.30929	-2.81333	0.312033	-0.576354	0.44491	0.657832	0.450815	-0.339942	-1.95767	0.782093
888	ENSG00000064115	TM7SF3	14201	1	0	0	1	0	1	1	1.27408	1.33516	1.23269	1.22122	0.695651	1.30421	1.09337	0.669312	1.49434	1.93682	-0.337102	-0.336479	-0.179962	-0.341738	-1.82031	-0.7709	-0.342103	-0.0550407	-1.30267	-0.767434	0
889	ENSG00000064199	SPA17	12497	0	0	1	0	0	1	1	0.795921	-1.19484	-0.295028	-0.358407	-1.02902	-0.223776	0.252424	0.266871	-1.07299	-0.564587	0.23527	0.402748	0.0426012	0.538586	-0.20097	-0.0123107	-0.0626844	0.161238	0.105892	0.383795	0
890			12498	0	0	0	1	0	0	0											-0.328119	-2.68585	-1.77895	-1.03384	0.35472	0.135379	0.332382	-1.51645	0.763339	0.459701
891	ENSG00000064218	DMRT3	10005	1	0	0	0	0	1	1					-10.3946		-8.80871				4.61597	0.365527	0.10687	1.49125	1.25845	2.75403	4.60578	3.23834	3.11254	4.04468	0
892	ENSG00000064225	ST3GAL6	3755	1	0	1	0	0	1	1	1.9155	0.553702	1.86454	2.60921	0.935546	3.96445	1.79934	3.71302	2.89128	2.95337	3.14122	0.125139	0.00640373	0.113452	-0.354984	-0.247123	-0.138191	-0.0187199	-0.20581	0.0452612	0
893	ENSG00000064300	NGFR	17250	1	0	0	1	0	0	1	2.9192	-0.217365	-0.647665	0.262726	1.35104	2.53015	-2.66112	1.85482	6.7406	0.084126	-0.277075	0.0213564	0.359487	0.510001	0.017978	0.0548641	-0.042853	0.113267	0.0479643	0.131343	0
894	ENSG00000064309	CDON	12523	1	0	1	0	0	1	1	-3.23736	-7.23918	-6.19476	-3.45295	-2.00851	-4.10624	-4.65991	-4.13294	-5.13495	-4.53113	-1.03151	-1.47592	-1.6809	-2.18579	-1.03804	-0.209501	-2.01194	-1.75451	-1.21095	-0.299065	0
895	ENSG00000064313	TAF2	11076	1	0	1	1	0	1	1	-0.21012	0.189924	-0.59838	-0.285779	-0.139772	-0.395651	-0.268114	-0.238434	-0.508307	-0.448902	0.13743	0.313375	0.169213	0.35514	0.193336	-0.173763	-0.258137	0.219563	-0.0527876	-0.113486	0
896	ENSG00000064393	HIPK2	8417	0	1	0	0	0	0	0	1.49496	0.636352	-0.0678808	1.0927	-0.410662	1.15992	0.611403	0.90087	0.825666	0.468857	0.0308291	-1.49124	-0.0498329	0.187266	0.280074	0.434871	0.622358	-0.211587	0.559603	0.274386	0
897			8418	0	0	0	1	0	0	0											0.142041	0.0255492	0.0951118	0.0507241	0.507662	0.739448	-0.0262354	-0.195684	0.0486651	0.13796
898			8419	1	0	1	0	0	1	1											-0.0818355	-0.115421	0.185991	0.25228	-0.189191	-0.152499	0.0362713	0.149584	-0.514557	0.0429925
899	ENSG00000064419	TNPO3	8354	1	0	1	1	0	1	1	0.828039	0.756472	0.138204	0.279443	-0.401324	0.502497	-0.131937	0.0278481	0.0862332	1.47319	0.0915376	0.00390879	0.0712291	0.270045	-0.131248	-0.190604	-0.323773	-0.125063	-0.044153	-0.012009	0
900	ENSG00000064490	RFXANK	19336	1	0	1	0	0	1	1	-0.101346	0.0783226	0.158927	-0.00055357	0.621757	0.891137	0.705919	0.523976	-0.282268	0.220353	-0.0268979	-0.170667	0.102529	0.107402	-0.580693	-0.140921	-0.251196	0.0590317	-0.106	0.0127121	0
901	ENSG00000064601	CTSA	353	1	0	1	1	0	1	1	-0.165208	0.73047	0.341341	0.796284	2.1873	1.01842	0.852936	0.351056	0.753569	1.24316	-0.49071	-0.483457	-0.362881	0.0217148	-0.397368	0.000895929	-0.14728	0.0609175	-0.243337	0.0512942	0
902	ENSG00000064607	SUGP2	19332	0	0	1	0	0	1	1	0.965684	-0.247143	0.661413	0.330298	0.635677	1.04908	1.02726	0.749327	0.905529	0.542065	-0.0518142	0.0599054	-0.0385779	-0.075843	-0.0835975	-0.116461	-0.0716141	-0.254153	-0.242791	0.00528003	0
903	ENSG00000064651	SLC12A2	6211	1	0	1	0	0	1	1	1.94637	0.406248	0.518583	0.721679	0.793514	1.50432	0.624568	0.199876	1.41971	1.50322	0.0469287	-0.106336	0.260907	0.0642827	-0.181787	-0.226144	-0.0705743	0.0835014	-0.243592	-0.0321305	0
904			6212	1	0	0	1	0	0	0											0.040979	0.130816	0.0752706	0.469625	0.0812814	-0.00662309	-0.0506764	0.257985	0.142879	0.144956
905	ENSG00000064652	SNX24	6189	1	0	1	1	0	1	1	-0.0835667	-0.581913	-0.0905181	-0.721092	-0.348725	-0.532623	-0.576257	-0.76639	-0.212727	-0.428678	-0.0684122	-0.754975	-0.298724	0.045776	-0.273398	-0.266652	-0.0430727	0.210221	0.00231457	-0.0777207	0
906	ENSG00000064655	EYA2	371	1	0	1	0	0	1	1	5.32826	-4.73991		-8.3297	-1.45097	1.72617	0.70049	-2.73346	7.17784	1.29003	-0.516234	-1.13328	-1.2229	-0.403841	0.308097	-0.300089	-0.0832095	-0.419215	-0.205311	0.43538	0
907	ENSG00000064687	ABCA7	18816	0	0	0	1	0	0	0	-1.12265	-2.44444	0.468597	0.350895	-0.595229	0.602634	0.838771	0.659088	-0.440541	0.30002	-0.495331	-0.725028	-1.08549	0.616988	-1.14173	-1.32537	-0.39003	-0.494176	0.234065	-0.103105	0
908			18815	0	0	0	0	0	1	1											-0.150523	-0.280609	-0.14841	0.13965	0.016244	-0.322188	-0.19111	-0.112574	-0.220331	0.247468
909	ENSG00000064692	SNCAIP	6187	1	0	1	1	0	1	1	3.89813	-1.45825	0.0364131	0.579201	0.869656	0.522496	-0.234511	-1.244	2.03526	1.99816	-0.165474	-0.312826	-0.385387	-0.212514	-0.404854	-0.586268	0.211114	-0.130769	-0.171023	0.15497	0
910	ENSG00000064703	DDX20	2304	1	0	1	1	0	1	1	-0.0689951	-0.229405	-0.588618	-0.608029	-1.08467	-0.6878	-0.843878	-0.957831	-0.993644	-1.12851	-0.0477265	0.0121212	0.0842018	0.125192	0.0899117	-0.145662	-0.20775	0.13154	-0.0977404	0.124387	0
911	ENSG00000064726	BTBD1	15594	1	0	1	1	0	1	1	0.614626	1.2512	0.663647	0.632454	1.34608	0.952306	1.19946	1.07907	0.836837	1.27825	-0.239652	-0.436961	-0.0572871	-0.0264621	-0.366312	-0.256466	-0.285409	-0.279217	-0.29318	-0.17947	0
912	ENSG00000064763	FAR2	14211	1	0	1	0	0	1	1	-0.260304	-5.21345	4.09755	1.80557	-1.44834	-0.127335	1.90582	0.513274	-0.650117	-1.66551	-0.596451	1.83241	-1.34618	-0.492968	-2.09405	1.10632	-0.469045	-0.33588	-0.781862	-0.172662	0	longlist
913	ENSG00000064787	BCAS1	408	1	0	1	0	0	0	1			4.81931		5.63369			3.87393			-0.353642	-1.14717	-0.329577	-0.619312	0.406844	-0.428974	0.682035	-0.189135	0.168563	0.564514	0
914	ENSG00000064933	PMS1	5295	1	0	1	1	0	1	1	-0.0802106	-0.353263	-0.696968	-0.906055	-0.5779	-0.214785	-0.405916	0.160868	-0.611234	-0.784315	-0.00407392	0.0472003	0.0810571	0.00921801	0.018778	0.0557691	-0.161724	-0.0906864	0.325472	0.0233075	0
915	ENSG00000064961	HMG20B	18906	1	0	1	0	0	1	1	0.135543	0.157032	1.30785	0.0322239	0.698549	0.708239	0.676094	0.535517	0.174144	0.195598	-0.0355667	-0.122834	0.0232794	0.0297008	0.0896352	-0.0252943	0.162257	-0.260473	-0.151884	0.0187885	0
916			18907	0	0	0	1	0	0	0											1.22511	0.337363	1.41209	2.10053	1.26335	2.81043	1.58964	3.00629	1.36469	1.38077
917	ENSG00000064995	TAF11	9296	1	0	1	1	0	1	1	-0.631233	-1.07521	-0.698126	-0.731394	-0.660703	-0.579776	-0.91554	-0.444065	-1.18845	-0.568136	-0.0865248	0.446281	0.348393	0.414488	0.351861	-0.259644	0.1296	0.0937958	-0.156127	-0.107835	0
918			9297	0	0	0	0	0	1	0											-0.128189	0.272182	0.534254	0.246177	0.0895643	-0.129191	-0.0653837	0.866932	0.579222	0.174094
919	ENSG00000064999	ANKS1A	9296	0	0	0	0	0	1	0	-0.269365	-1.49878	-0.862281	-0.588457	-1.23109	-0.569913	-0.703632	-0.491335	-1.31174	-0.640463	-0.0865248	0.446281	0.348393	0.414488	0.351861	-0.259644	0.1296	0.0937958	-0.156127	-0.107835	0
920			9297	1	0	1	1	0	1	1											-0.128189	0.272182	0.534254	0.246177	0.0895643	-0.129191	-0.0653837	0.866932	0.579222	0.174094
921	ENSG00000065000	AP3D1	18863	1	0	0	1	0	1	1	-0.254655	0.20225	-0.0905297	-0.357897	0.295492	0.332882	0.572098	0.0946784	-0.434903	-0.00871002	0.0348244	0.210806	0.182803	0.247888	0.135875	-0.0422908	-0.130055	-0.0953632	0.0422739	0.0388811	0
922	ENSG00000065029	ZNF76	9300	1	0	1	0	0	1	1	0.488519	-0.569489	0.300072	0.324683	-0.567762	0.122407	-0.19202	-0.117196	-0.135911	0.387754	0.151191	-0.26181	0.192616	0.277797	-0.295709	-0.0289826	-0.000843322	0.0942429	-0.108967	0.234909	0
923	ENSG00000065054	SLC9A3R2	17910	0	0	0	1	0	0	0	2.08556	3.47296	3.29109	2.53182	2.74215	3.17735	3.53477	3.73246	2.49536	3.24117	0.00877579	0.104015	-0.29921	-0.0876313	-0.222079	0.018594	0.318636	-0.117547	0.0803849	0.0689168	0
924	ENSG00000065057	NTHL1	17911	1	0	0	1	0	1	1	0.566929	0.162562	0.867452	-0.716972	-0.69532	0.335278	0.0175058	0.484392	0.322547	0.118042	-0.209772	-0.478621	-0.221329	0.0348463	-0.403675	-0.0726993	-0.102866	-0.330268	-0.447613	-0.0287064	0
925	ENSG00000065060	UHRF1BP1	9295	1	0	1	1	0	1	1	0.138817	-0.802985	-1.33325	-0.691419	-1.10229	0.12663	0.332389	0.277839	-0.438008	-0.207075	0.0409408	-0.0853587	0.0517562	0.144357	-0.254696	0.185728	-0.0586711	0.0602181	0.108619	0.0424784	0
926	ENSG00000065135	GNAI3	2262	1	0	1	1	0	1	1	-0.11936	-0.0113962	-0.0744261	-0.0334489	-0.183555	-0.396681	-0.29741	-0.273938	-0.676292	-0.362793	-0.240041	0.114143	0.254089	0.548574	0.0274837	-0.00509136	-0.255722	0.77418	0.330092	0.0961268	0
927	ENSG00000065154	OAT	13358	1	0	1	0	0	1	1	-1.84675	0.856437	-1.16409	-0.60448	0.523504	-0.727466	-0.114942	-0.209841	0.0130115	0.438176	-0.0914818	-0.324848	-0.0284251	-0.0163255	-0.34181	-0.123585	-0.08816	0.00300814	0.228449	0.126024	0
928	ENSG00000065183	WDR3	2363	1	0	1	0	0	1	1	-0.157291	0.149761	-0.586996	0.0348911	-0.409526	-0.11754	-0.161914	0.0749017	-0.325026	-0.406524	-0.199733	0.0830388	0.0655189	0.539338	-0.020799	-0.0729339	0.0149799	0.0697641	-0.174891	0.0666975	0
929	ENSG00000065243	PKN2	2153	1	0	1	1	0	1	0	0.0111994	-0.287385	-0.304088	0.250689	-0.647699	-0.412213	-0.392152	-0.466168	-0.321506	-0.318304	-0.0250226	0.209744	0.44054	0.274589	-0.175864	-0.0501941	-0.200573	0.10252	-0.106882	-0.0149215	0
930	ENSG00000065268	WDR18	18813	1	0	0	1	0	1	1	-0.852455	-1.14072	-0.493037	-0.608341	-0.419047	0.0248692	0.0783598	0.29253	-1.01264	-0.645276	-0.074422	-0.292009	-0.21834	-0.429441	0.211648	0.0166477	-0.675071	0.082511	-0.506973	-0.207754	0
931	ENSG00000065308	TRAM2	9463	1	0	1	1	0	0	1	-0.824758	2.64533	0.964219	1.32045	2.19703	0.487349	0.0883002	1.0946	-0.958734	0.678522	0.639921	-0.30025	-0.445328	-0.657695	-1.08237	-0.386864	0.162201	0.421112	-1.50104	0.313015	0
932	ENSG00000065320	NTN1	16740	0	0	0	0	0	0	1	4.62912	2.80311	3.85449	3.15232	4.86978	5.36679	3.10675	4.62954	2.38355	6.36454	0.154716	-0.213092	-0.109901	0.00717582	-0.432974	0.0827106	-0.0672901	-0.0249954	-0.0730733	0.28886	0
933	ENSG00000065325	GLP2R	16745	1	0	0	0	0	1	1									-8.59366		-0.323929	-1.16963	-0.25611	0.143463	-0.0936616	-0.16268	0.58661	-0.377922	0.409164	-0.206218	0
934	ENSG00000065328	MCM10	12691	1	0	1	0	0	1	1	-0.386056	0.113033	-1.1246	-1.38577	-3.10302	-1.35467	-1.57479	-0.597404	-1.39526	-1.87409	0.0105682	-0.137809	0.356725	0.946819	0.709456	0.288348	0.493169	0.418115	0.0356891	0.631473	0
935	ENSG00000065357	DGKA	14456	0	0	0	0	0	1	0	-1.58266	1.4701	0.627291	0.646014	1.42	0.92521	1.86986	0.954814	-0.579802	1.40326	-0.346836	-1.3784	-0.651206	-0.287882	0.0849299	0.130747	0.0199487	-0.777073	-0.904587	0.260143	0
936			14457	1	0	1	0	0	1	1											-1.17277	-0.183057	-1.43546	-0.717033	-1.42752	-0.712542	-0.209879	-0.619318	-0.515747	-0.590666
937			14458	0	0	1	0	0	0	0											1.21812	0.398639	-0.140995	1.70522	0.822184	1.31891	1.57352	0.749637	-0.0319884	0.636663
938	ENSG00000065361	ERBB3	14464	0	0	0	0	0	1	1	-1.18122	-3.81616	-2.9018	-2.12108	-2.81217	1.83313	-3.32656	1.91653	2.35569	-0.292586	-0.153316	-0.295141	-0.0340379	-0.124391	-0.348409	-0.240114	-0.275756	-0.0175993	-0.173146	-0.212162	0
939			14465	0	1	0	0	0	0	0											-0.288509	-0.472627	-0.223043	-0.148785	-0.651464	-0.370745	0.0178865	-0.749241	-0.335545	0.20131
940	ENSG00000065413	ANKRD44	5316	0	0	0	0	0	1	0			2.73847	0.766983	2.49096	1.33519		1.12102			0.102068	-0.880615	0.309727	0.335823	-0.859577	0.0707343	-0.0272194	0.160913	1.35423	-0.0695459	0
941	ENSG00000065427	KARS	18581	1	0	1	1	0	1	1	-0.861178	-0.25327	-1.12313	-0.60993	-0.50567	-0.737934	-0.601832	-0.432473	-1.22556	-0.805003	0.0736197	-0.136231	0.0213081	0.0239168	-0.209558	-0.161959	0.0414094	0.110083	-0.0796873	0.185904	0
942	ENSG00000065457	ADAT1	18580	1	0	1	1	0	1	1	0.653968	0.118476	0.667473	0.0909357	0.483637	0.299822	0.360244	-0.272166	0.175001	0.602431	-0.106943	-0.0529303	-0.0514863	0.192858	-0.0816916	-0.152719	0.0570918	0.228262	-0.382931	0.0729892	0
943	ENSG00000065485	PDIA5	3859	1	0	1	1	0	1	1	-2.06317	-1.01342	-1.15047	-0.0206537	0.778572	-1.26097	-1.20726	-0.995818	-2.08939	-0.602151	-0.234769	-0.41022	-0.347221	-0.436441	-0.0868498	-0.214962	0.0392738	0.1108	-0.335814	0.204886	0
944			3860	0	0	0	1	0	0	0											2.22231	3.36779	2.41398	4.11346	3.35765	3.60635	3.81064	3.51482	1.99493	3.96568		longlist
945	ENSG00000065491	TBC1D22B	9328	1	0	1	1	0	1	1	0.390317	0.171039	-0.567602	0.153966	-0.426411	0.0124682	-0.0766121	-0.254537	-0.192413	0.183788	-0.100516	0.242941	0.139742	0.206409	0.156656	-0.218482	-0.140585	0.315684	-0.0700312	0.117048	0
946	ENSG00000065518	NDUFB4	3839	1	0	1	1	0	1	1	0.554812	0.782725	0.792812	0.591591	0.143148	0.271253	-0.0273601	0.380268	-0.697312	0.60521	0.0406029	0.367325	0.0747054	0.383501	0.111251	-0.189992	0.0325363	0.596525	-0.00666989	0.0528941	0
947	ENSG00000065526	SPEN	1464	0	0	0	1	0	0	0	0.798941	-0.453072	0.414237	0.0483847	-0.69876	0.176753	0.519987	0.498868	-0.502795	-0.898314	-0.110533	0.895487	0.255481	0.597907	0.799762	0.0755196	0.374306	0.852918	0.145164	0.744157	0
948			1463	1	0	1	1	0	1	1											0.205654	-0.146237	-0.119246	0.102268	-0.00191986	-0.0363388	-0.297088	-0.00319212	-0.196595	0.348097
949	ENSG00000065534	MYLK	3865	1	0	1	1	0	1	1	0.402698	2.06476	2.12529	0.527545	1.69671	-0.830774	-1.69252	0.0891661	1.66372	-0.0697879	-1.42221	-1.23382	-0.983982	-1.33622	-1.27674	-0.199135	0.198771	-1.20954	0.8144	0.836002	0
950			3866	0	0	0	0	0	1	1											5.40268	-0.465644	0.0815529	0.258112	-0.578877	0.825423	0.341042	5.2319	-0.249506	2.27414
951	ENSG00000065548	ZC3H15	5284	1	0	1	0	0	1	1	-0.347017	-0.500089	-1.07894	-0.874906	-0.351314	-0.552244	-0.505151	-0.566067	-0.685134	-0.55417	-0.232804	0.180767	0.213107	0.256012	0.0304579	-0.293484	-0.323963	0.548641	-0.279645	-0.043003	0
952	ENSG00000065559	MAP2K4	16759	0	0	0	1	0	1	1	-0.451366	-0.51343	-1.11285	-0.350929	-0.86346	-0.59523	-0.67509	-0.559907	-0.336709	-0.706028	0.350083	-0.031508	0.0731362	0.149379	-0.238333	-0.140679	0.0229722	-0.105194	-0.464062	0.180743	0
953	ENSG00000065600	TMEM206	2970	1	0	1	1	0	1	1	1.45808	0.998275	1.14232	1.08895	0.158461	1.33569	0.420969	1.81992	0.605417	0.707143	-0.0354417	0.0661391	-0.0187591	0.0240497	0.218704	0.052502	0.0771416	0.128469	0.011746	0.139322	0
954	ENSG00000065609	SNAP91	9544	0	0	0	0	0	1	1	-8.73223	-12.1566		1.01304	-3.67273	-7.10465	-8.25818	0.945074	-10.2033	-6.62532	3.42053	3.59339	0.173984	0.21834	1.987	2.27724	0.594179	-0.0926737	3.44804	1.83936	0
955			9543	1	0	1	1	0	0	1											3.88601	4.74791	0.0535658	-0.0558457	0.1255	2.11399	0.834236	0.315134	1.34205	0.859272
956	ENSG00000065613	SLK	13238	0	0	0	1	0	1	1	-0.771364	0.00047599	0.0346952	-1.18026	-0.314312	-1.23405	-1.11116	-0.77975	-0.674081	-1.21749	-0.0644413	-0.0233807	0.034195	0.164303	-0.0868208	-0.0871404	0.204575	0.287305	-0.159145	0.174092	0
957	ENSG00000065615	CYB5R4	9546	1	0	1	1	0	1	1	-0.0445547	-0.351625	-0.462528	0.0993943	-0.535241	-0.207984	-1.35306	0.461287	0.13704	-1.3459	-0.140969	0.106891	0.16009	0.0232713	0.218247	0.0316701	0.729038	0.23247	-0.16326	0.28473	0
958	ENSG00000065621	GSTO2	13242	1	0	1	0	0	1	1	0.649602										0.640857	0.17294	-0.508631	0.211253	0.39637	0.0811546	0.371019	0.601455	-0.693039	0.492577	0
959			13243	1	0	1	1	0	1	1											-0.648307	-1.45917	-1.24213	-0.385409	-1.51536	0.883188	0.699353	-1.02489	-1.53919	0.660304
960	ENSG00000065665	SEC61A2	12687	1	0	1	1	0	1	1	0.391356	0.314309	-1.09031	-0.00873542	-1.31132	0.0555215	-0.615782	0.438203	0.557652	-0.664468	0.16965	-0.320644	0.161864	0.199706	0.0226572	0.0774131	-0.0379486	0.023052	0.293668	0.224506	0
961	ENSG00000065675	PRKCQ	12664	0	0	1	0	0	1	1		-0.572757	0.472117	1.30184	0.401368	-0.0024889	0.232769	1.70549	2.47932	-1.99854	0.0173157	-0.367052	0.0586011	-0.372759	-0.158031	-0.217135	-0.101643	-0.395463	-0.760407	0.0501542	0
962	ENSG00000065717	TLE2	18896	0	0	0	1	0	0	0	4.88974	4.92455	6.00726	3.4678	11.1507	7.31181	7.65704	5.9974	6.89056	8.35305	0.153823	0.111568	-0.0307884	0.245542	-0.157174	-0.083282	-0.26973	-0.163545	0.135455	0.0571656	0
963			18897	0	0	1	0	0	1	1											2.08357	0.463968	0.357596	0.236435	0.377759	2.18003	1.73645	1.55167	0.218238	0.934736
964			18894	0	0	0	1	0	0	0											2.70556	1.84334	2.94461	1.20575	2.97035	2.61336	2.68193	2.18217	2.67451	2.44045
965			18895	1	0	1	1	0	1	1											-0.257121	-0.376757	-0.235724	-0.890034	-0.445964	-0.0804628	-0.21136	-0.258673	0.00442597	0.0839383
966	ENSG00000065802	ASB1	5607	0	0	0	1	0	1	1	0.341355	1.22381	0.118546	0.549372	0.728527	0.389021	0.27781	1.18832	0.79876	0.348987	0.0955426	-0.0683836	-0.364186	0.470408	-0.189143	-0.046784	-0.215699	0.24394	0.162066	-0.0711951	0
967	ENSG00000065809	FAM107B	12705	1	0	1	1	0	1	1	-2.71072	-1.61904	-2.98295	-0.72672	-2.91997	-2.22289	-2.9976	-0.515357	-1.9729	-2.46118	-0.391915	-0.93987	-0.721689	-0.393566	-1.61086	-0.855838	-0.414113	-0.491171	-0.449786	-0.125292	0	longlist
968			12706	1	0	1	1	0	1	1											-0.771292	-1.58616	-0.400331	-0.278071	-1.10646	-1.43822	-0.573885	-0.543391	-0.609012	-1.30054
969	ENSG00000065833	ME1	9540	1	0	1	1	0	1	1	-11.0799	-11.5848	1.23228	0.465677	0.870037	-0.556765	-3.04796	-7.06908	-8.52205	-0.385018	1.88696	3.19663	-0.147086	2.74557	0.215004	0.161468	0.289231	3.12588	4.43121	1.08984	2
970	ENSG00000065882	TBC1D1	6958	1	0	1	1	0	1	1	-1.16844	-0.387184	-1.00297	-1.42888	-0.567935	-1.07862	-0.215838	-1.3342	-1.27308	-2.00931	-0.300751	-0.535164	0.0252667	0.661344	0.0599612	1.46647	1.46921	0.795156	0.747212	2.74562	0
971	ENSG00000065883	CDK13	7889	1	0	1	0	0	1	1	0.212125	0.426596	0.149717	-0.109339	-0.15226	0.0341433	-0.0318681	-0.255024	0.508999	-1.06442	0.237583	-0.0535237	0.0622981	0.22787	0.0933478	-0.029338	0.0356162	-0.148166	-0.0433626	-0.0685683	0
972	ENSG00000065911	MTHFD2	4769	1	0	1	1	0	1	1	-2.64578	-0.998881	-2.98466	-2.41383	-1.1095	-2.30647	-2.30195	-1.08466	-2.35599	-2.07673	0.0112761	-0.0227746	-0.0152721	0.236319	0.102077	-0.00127862	-0.123614	-0.0231325	-0.285952	0.118447	0
973	ENSG00000065978	YBX1	1854	0	0	0	1	0	1	1	-0.155248	-0.22272	-0.492046	-0.334595	-1.32954	-0.391628	-1.14406	-0.189994	-1.23474	-0.671203	-0.0432301	0.114377	0.10058	0.170302	-0.186635	-0.148469	-0.11341	-0.109303	-0.286383	0.0360196	0
974	ENSG00000066027	PPP2R5A	2968	0	0	0	0	0	1	0	-0.834412	0.34014	-0.296355	-0.669124	0.530254	-0.0562964	1.21251	-0.738621	-1.06167	0.146532	0.529008	-1.18745	0.264726	-0.0230152	0.303917	0.00507606	0.594124	0.461278	0.696041	0.225229	0
975			2969	1	0	1	0	0	0	1											-0.216459	-0.280671	0.0461687	0.300682	-0.231664	-0.0326481	-0.289565	-0.0932409	0.320687	0.0598353
976	ENSG00000066032	CTNNA2	4805	1	0	1	0	0	0	1	1.23702	-0.961596	-0.607397	0.180036	-1.51053	-4.10102	-0.87875	-2.19913	1.60459	-3.27155	-0.178056	0.399993	-0.237698	0.273907	-0.0948694	-0.0282551	0.0369853	-0.269025	-0.338589	0.191028	0
977			4806	0	0	0	1	0	0	0											2.56814	0.0111846	-0.782711	1.4596	0.8889	-0.0985392	2.53561	1.10204	1.31463	1.14108
978			4807	1	0	1	1	0	1	1											0.174588	0.0903852	0.00389046	0.0626231	-0.0690058	0.333046	0.350036	0.245122	0.125785	0.347151
979	ENSG00000066044	ELAVL1	19037	0	1	0	1	0	0	0	0.278998	-0.121493	-0.283703	0.00606728	-0.625809	-0.0455409	-0.474775	0.24239	-0.463949	-0.74465	-0.271795	-0.497637	-0.438222	0.329855	0.102409	0.344122	0.0783569	-0.020666	0.210687	0.255685	0
980	ENSG00000066084	DIP2B	14337	1	0	0	0	0	1	1	1.26476	0.89341	0.543442	0.73425	0.0988866	1.56564	0.709688	1.92773	0.949047	1.25167	0.00638602	-0.114748	-0.00570515	0.0374816	0.0572988	0.00115645	-0.146102	0.0716714	-0.227942	-0.03067	0
981	ENSG00000066117	SMARCD1	14331	1	0	1	0	0	1	1	0.443604	-0.120866	-0.546792	-0.291036	-1.16021	-0.140866	-0.585481	-0.143185	-0.118384	-0.721924	-0.111725	-0.0295341	0.132318	0.255265	0.262278	0.393494	-0.085464	-0.120395	-0.251758	0.0130794	0
982	ENSG00000066135	KDM4A	1870	1	0	1	0	0	1	1	-0.0218242	0.275962	-0.353968	0.110971	-0.0803168	0.703166	-0.226942	0.688342	-0.0453554	-0.177877	-0.00465697	0.000777391	0.225843	0.231333	0.132517	-0.027721	-0.255971	0.200522	-0.068598	0.0991009	0
983	ENSG00000066136	NFYC	1834	1	0	1	0	0	1	1	-0.0329547	-0.673811	0.0899093	-1.14668	-1.30166	-0.875794	-0.699436	-1.07927	-0.472425	-0.465109	0.202945	-0.0410479	0.340369	0.868365	0.624111	0.27199	0.399584	0.408501	0.0590389	0.247484	0
984			1835	1	0	1	0	0	1	1											0.262017	0.277295	0.359991	1.58547	0.70785	0.113202	0.437468	0.909857	-0.0464147	0.268189
985	ENSG00000066185	ZMYND12	1851	1	0	1	1	0	1	1										4.42098	-0.635173	-1.42829	-1.35981	-1.62151	-2.38293	-0.259801	-0.958205	0.165866	-1.33667	-1.10779	0
986	ENSG00000066248	NGEF	5552	0	0	0	1	0	0	0	1.30338	3.58673	4.72452	2.69146	3.54521	2.20814	2.61485	4.30297	-0.576713	-0.947057	-0.511362	-1.91121	-1.41368	-1.89951	-0.551529	-0.285686	0.389105	-0.305684	-0.393541	0.0125808	0
987			5553	0	0	0	1	0	0	0											0.353566	0.236289	-0.189148	0.74747	1.84875	2.84439	2.56273	2.59435	1.13831	3.21646
988			5554	1	0	1	0	0	0	1											-1.85896	-2.34522	-1.29968	-3.70881	0.0589116	-0.829363	-0.0336482	-0.717938	0.56246	-0.0484136		longlist
989	ENSG00000066279	ASPM	2817	1	0	1	0	0	1	1	0.789032	-0.158573	0.737688	-0.529543	-1.25233	-0.489435	-0.188816	-0.17057	-1.37726	-0.932242	-0.322225	0.391358	0.283509	0.578456	-0.0507987	-0.28444	0.259552	0.653362	0.119588	0.0540018	0
990	ENSG00000066322	ELOVL1	1866	1	0	1	1	0	1	1	-0.473223	1.88727	0.403584	0.0752281	1.19768	0.967614	1.31837	0.473755	-0.135224	1.79822	-0.0349969	-0.27676	-0.0909076	0.361919	-0.313334	0.125366	-0.136858	0.0289405	-0.316757	0.172465	0
991	ENSG00000066379	ZNRD1	8925	1	0	1	1	0	1	1	-0.435117	-0.562789	-0.637199	-0.791259	-0.656944	-0.407625	-0.474471	0.0494241	-0.492809	-0.870853	-0.00323506	0.190178	0.0941269	0.412659	-0.0795479	-0.176335	-0.160444	0.650184	0.148105	0.0332753	0
992	ENSG00000066382	MPPED2	11628	0	0	1	0	0	0	0	-0.324942	-2.7564	-2.50583	0.662188	1.80422	-0.282331	0.306545	1.03875	-0.465407	0.470519	-0.163196	-0.0837818	0.356938	0.181359	0.0955023	-0.323318	0.241424	-0.0229993	-0.488462	0.00152305	0
993			11629	1	0	1	0	0	1	1											0.415023	0.110975	0.567657	-0.257063	-0.628133	0.357109	0.497805	0.148816	-0.419147	0.507463
994	ENSG00000066422	ZBTB11	3770	1	0	0	1	0	0	0	0.25664	0.0447721	-0.219548	0.372057	0.165252	0.177971	-0.00737136	0.580739	-0.808828	0.35603	0.0400473	0.158749	0.252217	0.140307	-0.0756069	-0.00849282	0.0103823	0.360293	0.00968895	0.0744346	0
995			3771	1	0	1	0	0	1	1											-0.2111	-0.0881359	0.122261	0.34213	-0.0764033	-0.117701	0.171542	-0.232085	-0.266698	0.0915028
996	ENSG00000066427	ATXN3	16249	1	0	1	1	0	1	1	-0.232065	-0.442003	-0.975	-0.756323	-0.373741	-0.472534	-0.991225	-0.624619	-0.567414	-0.927242	-0.0528442	-0.207099	0.0504985	0.309389	-0.11326	-0.32646	0.196942	-0.0318143	-0.307104	0.0590929	0
997	ENSG00000066455	GOLGA5	16255	1	0	1	0	0	1	1	-0.634753	0.268453	-0.707156	0.0530277	1.14739	0.09052	0.383157	-0.149389	0.148214	0.333372	-0.174711	-0.0330984	0.128744	0.677828	-0.351374	-0.119639	-0.0995027	0.0608364	-0.216844	0.0690342	0
998	ENSG00000066468	FGFR2	13332	1	0	1	1	0	1	1	-3.40202	-2.4232	-2.87816	-3.00974	-2.88262	-3.47205	-2.1721	-4.26032	-2.61796	-2.55533	2.00607	1.00902	1.53093	1.00058	0.693151	1.51213	1.37778	1.31258	-0.11048	1.59393	48
999			13333	1	0	1	1	0	1	1											1.56413	0.945973	2.66397	1.21979	1.84034	3.31173	2.16872	4.77059	-0.364087	0.484678
1000			13334	1	0	1	1	0	1	1											0.170672	-0.0330492	0.406554	0.631558	0.00383254	0.57235	-0.162031	0.377464	0.113948	0.021475
1001	ENSG00000066557	LRRC40	2088	1	0	1	1	0	1	1	0.376695	-0.0357851	-0.628594	-0.446155	-1.42746	-0.49997	-1.06237	-0.234568	-0.362161	-0.458401	0.0429622	0.388442	0.266001	0.358417	0.381447	-0.0708855	0.278004	0.383417	-0.166979	0.0883688	0
1002	ENSG00000066583	ISOC1	6216	0	0	0	0	0	1	1	-0.43573	-1.13029	-0.0791566	-0.54847	-1.49057	-1.10976	-0.835627	-1.3912	0.49966	-0.989687	-0.0466269	0.0162537	-0.175351	-0.209039	-0.0670844	-0.0691243	0.128584	0.172999	-0.164751	0.226691	0
1003	ENSG00000066629	EML1	16316	0	0	0	0	0	1	0	0.994203	1.62951	-0.26802	0.622538	1.28833	-0.113352	-0.439964	-0.34385	1.32451	-0.92494	0.635764	-1.39096	-0.800628	-0.537006	0.214774	0.480778	0.221002	-0.975501	0.0914569	1.18236	0
1004	ENSG00000066651	TRMT11	9722	1	0	1	1	0	0	1	-0.0851088	-0.630351	-1.02058	0.240362	-0.896436	-0.509942	-1.13044	-0.000950374	-0.399479	-0.235725	0.0780653	-0.126207	0.136214	0.0473693	-0.0551046	-0.104965	0.0508456	0.0986039	-0.0092135	-0.189756	0
1005	ENSG00000066654	THUMPD1	18112	1	0	0	0	0	1	1	-0.452066	-0.904722	-1.02648	-0.434004	-0.844601	-1.06655	-0.911777	-1.12309	-0.925312	-0.932028	-0.202513	-0.184607	-0.2656	0.506172	-0.103146	-0.0894491	-0.0395565	-0.0580611	0.19368	-0.0900833	0
1006	ENSG00000066697	MSANTD3	10211	0	0	0	0	0	1	1	-0.165496	0.654414	0.479737	0.284153	0.61667	-0.398809	-0.176425	0.633693	-0.208249	-0.507538	-0.273938	-0.233792	0.00748586	0.152983	-0.696447	-0.510739	-0.14291	-0.0638167	-0.32334	0.128531	0
1007			10212	0	0	1	0	0	1	1											1.71523	-4.80787	-1.77604	-1.08392	-4.37898	-0.591001	-1.65885	-1.87301	-1.39082	-0.399948
1008	ENSG00000066735	KIF26A	16425	0	0	0	0	0	1	0	-2.31477	-4.65317	-5.78577	-1.87916	-2.86632	-2.97775	-8.443	-1.24211	-7.27818	-1.95008	-0.633689	-0.505094	-1.45502	0.00991527	-0.142551	0.289747	-0.0180181	0.152365	-0.415069	2.38145	0
1009			16426	0	0	0	0	0	1	1											0.611905	0.147172	-0.0170607	0.258811	0.563376	1.02073	0.980237	0.893396	1.55212	1.63928
1010			16427	0	0	0	1	0	0	0											-1.41634	-2.52725	-1.96659	-1.02629	-1.55355	-1.94907	-0.672485	-0.532349	-1.4413	-0.810961
1011			16428	0	0	0	1	1	0	0											-1.22532	-0.480767	-0.784938	0.109802	-0.315971	-0.815391	-0.869032	-0.00248644	-0.60223	-1.06392
1012			16429	0	1	0	1	0	0	0											-1.82992	-2.15381	-2.68682	-2.45974	-0.886864	-1.86897	-2.49849	-2.41351	-1.12807	-0.346625
1013	ENSG00000066739	ATG2B	16295	1	0	1	1	0	1	0	-0.0639033	-0.0912833	-0.842908	-0.0113844	0.39294	0.368677	0.364867	-0.0474034	0.416775	0.114833	0.128163	0.101822	0.120234	0.293945	0.149636	0.0437737	-0.0887328	0.169912	-0.0814823	0.13894	0
1014	ENSG00000066777	ARFGEF1	10878	1	0	1	0	0	1	1	0.914862	0.0508898	-0.0223894	0.809104	0.656583	0.429366	0.0582049	0.408825	0.234963	0.546202	-0.154511	0.347338	0.0668966	0.22076	0.0712753	-0.0419552	-0.00342408	0.122816	0.0713451	0.213642	0
1015	ENSG00000066827	ZFAT	11136	0	1	0	1	0	0	0	-0.0645298	0.086931	0.383711	1.09943	0.665053	0.317335	-0.208149	0.561913	0.132167	0.15643	0.572764	-2.17325	0.601799	0.686701	0.454753	0.884288	0.509575	-0.453368	1.19705	0.279304	0
1016			11137	1	0	1	1	0	1	1											0.12273	-0.0133729	-0.186596	-0.196307	0.116724	0.424216	0.323688	0.227683	0.15398	0.178577
1017			11138	1	0	1	1	0	1	0											-0.169906	-0.714022	-0.475655	-0.0741527	-0.448558	-0.477461	0.0169357	-0.138343	-0.225033	0.0420345
1018	ENSG00000066855	MTFR1	10859	1	0	1	0	0	1	1	-0.401237	0.206273	-0.475341	-0.21423	-0.313169	-0.506706	-0.733576	0.00430998	-0.439368	-0.447792	-0.507158	0.0354996	-0.0125922	0.474946	-0.372107	-0.433639	-0.361259	0.376685	-0.595847	0.100812	0
1019	ENSG00000066923	STAG3	8184	1	0	1	0	0	1	1	1.61838	1.82394		1.44247		-0.301794			1.77299	0.39273	-0.00365935	-0.855617	0.141358	0.205227	0.0280018	0.34536	0.201644	0.538348	-0.866918	0.0136191	0
1020	ENSG00000066926	FECH	20267	1	0	1	1	0	1	1	-0.0556792	0.127566	-0.208225	-0.308473	0.722101	0.0463417	0.796295	-0.232806	0.152738	0.563156	0.351362	-0.683617	0.160178	0.160882	-1.34545	-0.225131	0.0973652	0.0477365	0.0132794	0.277133	0
1021	ENSG00000066933	MYO9A	15454	0	0	1	0	0	0	0	-0.0434299	0.0770225	-0.208962	-0.527905	0.505827	-0.126304	0.200475	0.0493638	-0.178082	0.091702	-0.335394	-0.559391	-0.932109	-1.02799	-0.867724	-0.0926159	-0.0754603	-0.349336	-0.303889	0.088553	0
1022			15455	1	0	1	0	0	1	1											-0.0553516	0.50291	0.113272	0.643693	-0.0700341	0.144906	0.241847	0.680268	-0.0112116	-0.0415228
1023	ENSG00000067057	PFKP	12632	0	0	0	1	0	0	0	-1.67059	1.74744	-0.716489	-1.4207	-0.550972	-1.74851	-0.183232	0.50587	-1.57653	-0.801358	0.253969	0.150942	-0.0161655	0.217595	-0.199248	-0.706928	-0.489159	0.30174	0.282838	0.0697849	0
1024			12633	0	0	0	1	0	0	0											0.0557395	0.0653457	-0.213713	-0.308925	-0.478289	-0.0784699	-0.109724	0.00138515	-0.147355	-0.186418
1025			12634	0	0	0	1	0	0	0											0.0324565	-1.24514	-0.463264	-1.48981	-0.763303	-0.212155	0.161593	0.339514	0.416164	0.226382
1026			12630	1	0	1	0	0	1	1											0.354912	-0.336965	0.181925	0.333346	-0.135216	0.490164	0.318158	0.29023	-0.169031	0.339807
1027			12631	1	0	1	1	0	0	1											0.366406	-0.142775	0.32513	0.46938	-0.00197317	0.160448	-0.032868	0.0263062	-0.0157177	0.572859
1028	ENSG00000067064	IDI1	12614	1	0	1	0	0	1	1	-1.07054	0.766447	-0.724943	-0.95216	-1.15384	-1.27437	-0.718074	-0.324979	-0.961832	-1.16677	-0.102542	-0.191896	0.195853	0.61413	0.32456	0.24731	0.627853	0.0791848	-0.116358	0.778613	0
1029	ENSG00000067066	SP100	5525	1	0	1	1	0	1	1	0.0985195	3.63934	2.20317	1.69831	5.39313	2.76198	4.30292	2.59715	0.87682	4.80203	-2.41317	-3.09069	-3.71378	-1.62298	-5.14483	-2.91311	-2.65477	-2.40259	-4.11001	-4.8916	0	longlist
1030	ENSG00000067082	KLF6	12641	0	0	0	1	0	0	0	-0.911273	1.38273	-0.264043	-0.139713	1.57263	-0.0535713	0.111495	-0.0480249	0.682889	0.409196	-2.79582	-3.507	-2.48044	-1.38502	-3.98825	-1.42988	-2.90639	-1.78196	-2.22194	-1.65778	0
1031			12642	1	0	1	1	0	1	1											-0.0191545	-0.0217017	0.164555	0.487362	0.338748	0.133577	0.107197	0.129985	-0.194129	0.10939
1032	ENSG00000067141	NEO1	15468	0	0	0	0	0	1	0	1.77195	-2.52048	-1.84017	-0.939382	-0.702452	-0.795792	-0.541759	-2.06594	-0.422743	0.0714796	-0.211429	0.231932	0.0404852	0.0322998	-0.111262	0.181217	-0.043215	0.518434	-0.176575	0.456348	0
1033			15469	0	0	0	1	0	0	1											-0.158649	0.526734	0.337527	0.253607	0.423919	-0.049687	-0.150055	0.331185	-0.139847	0.0238509
1034	ENSG00000067182	TNFRSF1A	14049	0	0	0	1	1	0	0	-0.33849	0.170042	-0.235441	-0.0690886	1.05342	-0.0242394	0.944696	-0.46575	0.562577	0.196985	0.110034	-0.0440422	-0.148082	-0.411906	0.00259153	0.352171	0.250092	0.202465	-0.591455	0.0506649	0
1035	ENSG00000067191	CACNB1	16995	0	1	0	1	0	0	0	0.0337976	-0.330827	-0.380626	0.554029	-0.139952	0.451502	-0.503459	0.359278	0.311472	-0.0411555	-0.181444	-0.308918	-0.558658	0.430041	0.28805	0.697723	1.18624	-0.132973	0.560051	0.0896155	0
1036			16996	1	0	1	1	0	1	1											-0.270549	-0.00774224	-0.101086	-0.0024107	0.125924	-0.0517202	0.110612	0.0922208	-0.0551601	0.182097
1037	ENSG00000067208	EVI5	2186	0	0	0	1	0	0	0	-0.404877	0.352532	-0.400661	0.328782	1.05583	-0.429515	0.00562665	0.246271	0.685304	0.693547	-0.341049	-0.0770644	-0.176206	-0.0980331	-0.601888	0.0745022	0.187477	0.181922	-0.342398	0.093666	0
1038	ENSG00000067221	STOML1	15476	1	0	1	1	0	1	1	-0.238472	1.40708	0.708152	1.15945	1.29579	1.07888	1.05773	0.84337	2.02559	1.874	0.213192	0.323486	0.0599915	0.112192	-0.150591	0.0269996	0.0318675	0.150211	-0.205977	0.29831	0
1039			15477	0	0	1	0	0	1	1											-0.0276661	0.139825	-0.230779	0.13559	-0.263012	-0.297141	-0.0515702	0.0106326	-0.237768	0.159466
1040	ENSG00000067225	PKM	15458	1	0	1	1	0	0	1	0.0356064	1.33058	1.36649	0.253445	0.99226	0.120986	0.501416	0.465346	0.408092	-0.0361801	0.162908	0.236068	0.122111	0.381876	-0.38079	0.39542	0.258959	0.565739	-0.0752088	0.433143	0
1041			15459	1	0	1	0	0	1	1											-0.0483707	-0.248864	0.0265024	-0.149873	-0.0985169	-0.124622	-0.122534	-0.118222	-0.182634	-0.147855
1042	ENSG00000067248	DHX29	5937	1	0	1	0	0	1	1	-0.60202	0.0405498	-0.403974	-1.01268	0.141474	-0.347861	0.0865206	-0.560922	0.207254	-0.598639	-0.140803	0.361347	0.197695	0.479823	-0.0532533	-0.00333198	-0.0423415	0.571599	-0.155634	0.369073	0
1043	ENSG00000067334	DNTTIP2	2197	1	0	1	1	0	1	1	-0.403303	-0.251663	-0.359149	-0.403138	-0.782397	-1.49803	-0.575851	-0.683263	-0.590828	-0.670414	-0.181357	0.525946	0.178645	0.279393	0.338627	0.599926	-0.0475654	0.734405	-0.171404	0.114053	0
1044	ENSG00000067365	METTL22	18038	0	0	0	0	0	1	1	-0.374375	-1.13345	-0.153037	-0.288681	-0.679776	-0.485275	-1.2222	-0.668647	-0.647499	-0.280378	-0.200031	-0.156654	-0.0581424	0.0307771	-1.0279	0.0907265	0.105705	-0.11445	0.137007	0.0245137	0
1045	ENSG00000067369	TP53BP1	15235	1	0	1	1	0	0	1	-0.565933	-0.949497	-0.586761	-0.721723	-0.657206	-0.599333	-0.413186	-0.841503	-0.889786	-1.98449	-0.0342742	0.568887	0.508537	1.00695	0.469206	0.0800945	0.061898	2.02856	0.0246107	0.601043	0
1046			15236	1	0	1	0	0	1	1											-0.13794	-0.0489831	-0.152275	0.0331227	-0.0633238	0.0371189	-0.171093	0.0102207	-0.120096	0.078149
1047	ENSG00000067533	RRP15	2999	1	0	1	1	0	1	1	-0.279431	-0.482682	-0.53931	-0.2643	-0.755046	-0.637547	-0.180515	-0.678752	-0.418142	-0.593214	-0.0391497	-0.127622	0.0187481	0.0444778	-0.333589	-0.192691	-0.132365	0.21905	-0.120246	0.0459219	0
1048	ENSG00000067560	RHOA	3541	0	1	0	1	0	0	0	0.0594476	0.548067	0.590909	-0.0150521	0.22882	-0.161166	-0.15903	0.360422	-0.261794	0.0266287	0.0512244	-0.130371	-0.238558	-0.0261975	0.0414655	0.517807	0.0546666	-0.122316	0.258854	-0.174718	0
1049			3542	1	0	1	0	0	1	1											-0.0211078	-0.235527	-0.411305	-0.131028	-0.464485	-0.25437	-0.0842204	-0.0223568	0.0730216	0.0321258
1050	ENSG00000067601	PMS2P4	8011	0	0	0	1	0	0	0	-1.09551	1.01719	1.01034	0.133134	0.157684	0.177808	0.849801	-0.197299	1.42168	-1.28597	-0.109727	-0.17913	0.0565425	0.0222981	-0.348752	-0.239393	-0.109966	0.0087671	-0.225024	0.0508719	0
1051	ENSG00000067606	PRKCZ	1238	0	0	0	0	0	1	1	-1.86865	-1.04615	0.657529	0.82408	-0.549574	0.537892	0.240931	0.811202	-0.116861	0.948247	5.13613	4.62707	0.30501	2.58391	4.49101	6.09587	3.46723	6.66201	3.3772	4.57634	10	longlist
1052			1239	1	0	1	1	0	1	1											-2.83588	-3.35783	-2.3116	-2.51719	-1.52676	-2.4867	-1.00724	-1.36363	-1.29814	-1.87613		longlist
1053			1240	0	0	1	1	0	0	0											-0.127112	-0.505946	-2.124	-0.248317	-1.21786	0.109837	-0.255885	-0.193973	-0.64508	0.402845
1054			1241	0	0	1	1	0	0	0											-0.206133	-0.517589	-1.94993	-1.24964	0.133841	0.63368	-0.598209	-0.522166	0.953513	0.71177
1055			1242	0	0	1	1	0	0	0											-1.97908	-1.33008	-0.916817	0.316505	-0.149961	-0.854372	0.372133	-0.202724	-0.569408	-1.04261		shortlist
1056			1243	0	0	0	1	0	0	0											-1.27555	-1.40513	-1.28556	0.344151	-0.171918	-1.194	0.219932	-0.255075	-0.460738	-0.764801
1057			1244	0	0	0	1	0	0	0											-1.33706	-1.72828	-0.480524	-0.240429	-0.285446	-0.5805	0.0749852	-0.381132	-0.45543	-0.473036
1058			1245	0	0	0	1	0	0	0											-0.951174	-0.416894	-0.624416	0.0866022	0.0901275	-0.367433	0.125582	-0.017089	-0.283351	0.175966
1059			1246	0	0	0	1	0	0	0											-1.57898	-0.694302	-1.64241	-1.33405	-0.629634	-1.5882	-1.49959	-0.698178	-0.0203151	-0.432901		shortlist
1060			1247	0	1	0	1	0	0	0											-0.415591	-0.787095	-1.34092	-0.0616406	-0.00981908	-0.0378822	-0.214197	-0.276449	0.470847	0.0686719
1061	ENSG00000067704	IARS2	3007	1	0	0	1	0	1	1	0.204531	0.164642	0.111981	-0.348167	0.384073	-0.115445	0.228458	-0.118639	0.22689	0.139694	0.0297127	-0.611807	-0.455154	-0.141824	-0.993942	-0.321615	-0.316005	-0.428847	-0.504313	-0.217841	0
1062	ENSG00000067715	SYT1	14607	1	0	1	0	0	1	1	-0.633813	-2.48975	-4.28698	2.26136	-9.67317	-4.54134	-13.2739	-10.1775	-2.56085	-9.17281	2.00322	1.14502	0.700162	0.273335	0.3967	0.388785	0.841955	1.09916	1.07303	3.23646	0	longlist
1063	ENSG00000067836	ROGDI	18027	1	0	1	1	0	1	1	-0.596104	0.0794636	-0.939183	-0.492916	-0.0512095	-0.614208	-0.395085	-0.63945	-0.137651	-0.388913	-0.100285	0.215496	0.116412	0.332084	0.150988	-0.226066	0.0646424	0.331981	-0.129	-0.0404871	0
1064	ENSG00000067900	ROCK1	20141	1	0	1	0	0	1	1	-0.0166409	0.25931	-0.568394	-0.44814	0.376435	-0.327012	-0.153688	-0.0111321	-0.696865	-0.096456	0.108135	0.367886	0.703674	0.82158	0.138886	-0.083971	0.262848	0.553573	0.0204683	0.393237	0
1065	ENSG00000067955	CBFB	18430	1	0	0	1	0	1	1	0.818173	0.66049	0.777188	0.133436	0.468173	0.615029	0.140904	0.795659	0.327598	0.074102	0.111635	0.223602	0.079754	0.238465	-0.381833	0.0139411	-0.116404	0.339299	-0.0300048	0.55842	0
1066	ENSG00000068001	HYAL2	3577	0	0	0	1	0	0	0	0.100971	0.360222	0.70095	0.901337	0.14826	0.129405	-0.266709	0.675549	0.167821	-0.074153	-0.379092	-0.528631	-0.509199	0.636687	-0.0943364	0.108558	0.215859	-0.349849	0.300469	-0.0795434	0
1067			3578	1	0	1	0	0	1	1											-0.185144	-0.281626	-0.388424	-0.222814	-0.0967465	-0.190088	-0.246342	-0.310084	-0.328604	0.225989
1068	ENSG00000068024	HDAC4	5613	0	1	0	0	0	0	0	-0.476541	-0.151648	-1.25853	-0.94596	-0.300787	-0.253397	-0.158933	0.31577	0.582134	0.392112	-0.618783	-2.49111	-1.5822	-0.722937	-0.501505	0.00710797	-0.13931	-1.30024	0.535053	-0.108931	0
1069			5614	0	0	0	1	1	0	0											-0.830038	-0.27606	-0.870723	0.206167	0.022548	-0.059419	0.0196706	0.0183648	0.263904	0.132775
1070			5615	0	0	0	1	0	0	0											-0.0231797	-0.512295	-0.403007	-0.00864722	0.329227	0.197306	0.263489	-0.258148	0.30337	-0.0606229
1071			5616	0	0	0	1	0	0	0											0.00658513	0.0651152	-0.0335338	0.0153625	0.119789	0.426815	0.0775093	-0.143346	0.0243953	-0.181029
1072			5617	0	0	0	1	0	0	0											0.177405	-0.0341827	-0.456715	0.0192082	0.135505	0.551395	0.343907	-0.313891	0.301995	0.284597
1073			5618	0	0	0	1	0	0	0											-0.0149792	0.100889	-0.0127702	-0.011145	-0.0210274	0.156488	0.344543	-0.253298	0.309777	-0.111789
1074			5619	0	0	0	1	0	0	0											-4.87015	-4.76538	-4.8002	-4.87222	-2.57575	-3.58443	-2.19776	-4.08577	-4.61191	-2.86833
1075			5620	0	0	0	1	0	0	0											0.343509	0.601288	-0.190335	0.208997	0.186862	0.181565	0.219386	-0.11199	0.378015	0.250558
1076			5621	0	0	0	1	0	0	0											0.194875	-0.225479	0.180212	0.403996	-0.0991944	0.696082	0.614354	0.919061	0.998991	0.984957
1077			5622	0	0	1	0	0	0	0											-0.743666	-3.15466	-1.69705	-0.420474	-0.969797	-0.404717	-0.074534	-1.8036	0.99792	0.570386
1078			5623	0	0	1	0	0	0	0											-0.493814	-5.28466	-1.57069	-1.61159	-0.147952	0.459471	1.05	-0.161888	0.602972	-0.461488
1079			5624	1	0	1	0	0	1	1											-0.0219494	-0.200432	0.036815	0.190103	0.035749	0.126598	0.13092	0.122698	-0.0923163	0.230127
1080	ENSG00000068028	RASSF1	3580	1	0	1	1	0	1	1	-0.201913	0.0704849	0.223235	-0.636046	-0.992697	-0.957249	-0.551094	-0.65965	-0.388568	-0.117362	0.0194807	-0.2516	-0.408447	-0.292572	0.51162	0.0857358	0.0324988	0.150278	0.13422	0.207069	0
1081			3581	0	0	0	0	0	1	1											0.50476	0.771935	-0.563243	1.83709	1.11226	1.38647	2.3212	0.739176	1.00913	0.434587
1082	ENSG00000068078	FGFR3	6778	0	0	0	1	1	0	0	1.58109	-4.45279	-3.20721	-2.5471	-1.82031	0.0201726	-0.637129	-0.684432	1.56011	1.16076	-0.505157	-0.559196	-0.977284	-0.521275	-0.170627	0.0405819	-0.0299793	-0.33879	-0.0527655	0.452989	0
1083	ENSG00000068097	HEATR6	17348	1	0	0	1	0	0	1	-0.0382081	-0.0997069	-0.764541	-0.0516552	-0.384044	-0.360891	0.0888128	-0.229452	-0.273808	-0.578705	-0.0833173	-0.00935765	0.0728712	0.0806594	-0.0206794	-0.271108	-0.0731329	0.338644	-0.147715	0.326835	0
1084	ENSG00000068120	COASY	17085	1	0	1	1	0	1	1	-0.197472	0.0920817	0.290981	-0.455678	0.434038	0.196139	0.0173527	0.634125	-0.303572	0.222913	0.0166768	-0.588645	0.077773	0.561155	-0.0862437	0.246884	-0.0428561	-0.279057	-0.415549	-0.140557	0
1085	ENSG00000068305	MEF2A	15729	1	0	1	0	0	1	1	0.514545	0.378941	1.22825	0.185789	1.84963	0.362207	0.122884	0.669756	-0.0993164	0.513613	-0.0261711	0.0276876	0.123593	-0.0369132	-0.0821659	-0.519745	-0.0309829	0.265202	-0.160905	-0.0836825	0
1086	ENSG00000068383	INPP5A	13442	1	0	1	1	0	1	1	-2.46539	-0.714926	-2.01856	-1.5299	-2.01367	-1.96293	-2.09061	-1.47512	-1.59273	-1.73389	0.331048	-0.106552	0.237665	0.385202	-0.0387166	-0.40024	-0.0826458	0.22736	-0.0826368	0.240318	0
1087			13443	0	0	0	1	0	0	0											0.039427	-0.623079	-0.371705	-0.107802	-1.03605	-0.496255	-0.130606	-0.0226839	-0.287754	0.0328141
1088			13444	0	0	0	1	0	0	0											0.0406771	-0.52033	-0.890103	-0.48813	-0.44674	-0.706626	-0.564772	-0.660519	0.425113	-0.286284
1089			13445	0	0	0	1	0	0	0											-0.240931	-0.215092	-0.344253	0.0204772	0.153826	0.819698	0.0614192	0.583575	0.122353	0.32323
1090			13446	0	0	0	1	0	0	0											-3.44599	-5.05867	-5.14412	-4.69366	-3.73933	-3.3798	-4.49323	-4.34035	0.208087	-2.8543
1091			13447	0	0	0	1	0	0	0											-1.94578	-3.13374	-3.14286	-2.06641	-3.38823	-1.29913	-2.04525	-2.10725	-2.73745	-1.60031
1092			13448	0	0	0	1	0	0	0											0.444569	-0.0196052	-0.0661673	0.0987149	0.204831	0.221428	0.13361	-0.209066	0.467217	-0.241974
1093			13449	0	0	0	1	0	0	0											1.53248	1.90261	0.696456	1.59545	1.51547	1.99717	1.93415	1.84853	2.85541	2.86615
1094			13450	0	0	0	1	0	0	0											0.00232299	-0.323323	0.0568639	0.163971	-0.0481964	-0.191461	-0.595037	-0.396964	0.130368	-0.769698
1095			13451	0	0	0	1	0	0	0											-1.75674	-2.06847	-2.52039	-2.25023	0.361866	-0.407482	-1.75823	-0.610538	-0.252412	-0.399625		longlist
1096			13452	0	0	0	1	0	0	0											0.219468	0.201135	-0.41665	0.161679	-0.100218	-0.150565	0.405057	0.0152199	0.131024	0.367928
1097			13453	0	0	0	1	0	0	0											0.20293	0.102674	-0.756022	-0.1675	0.0558679	-0.353431	-0.0942192	-0.217056	0.332751	0.0513889
1098			13454	0	1	0	1	0	0	0											0.337653	0.00944886	-0.552896	-0.325455	-0.521402	-0.024537	-0.263647	-0.260128	0.27856	-0.178101
1099	ENSG00000068615	REEP1	4835	1	0	1	1	0	1	1	3.78886	-1.71492	0.537937	1.70283	0.694101	1.40595	-0.0717429	1.09063	2.33652	0.752065	0.330093	0.0987346	-0.259402	0.565543	-0.31986	0.22195	0.197175	0.406851	0.573132	0.174029	0
1100	ENSG00000068650	ATP11A	13901	0	0	0	1	0	0	0	0.165092	0.106804	-1.97875	-0.21761	-0.758457	-0.140692	0.414907	0.574763	1.21498	-1.25094	-0.268312	0.283006	0.0982543	0.248117	-0.0584831	0.241524	0.219825	0.36098	0.246003	0.601309	0
1101			13902	0	0	0	1	0	0	0											0.17406	-0.405194	0.392154	0.0328809	0.151995	0.12454	0.342222	0.2408	0.76991	0.155826
1102			13903	0	0	0	1	0	0	0											0.335389	-0.615887	-0.149369	-0.678544	0.178021	-0.495932	0.0181541	-0.0643274	0.485223	-0.0435429
1103			13904	0	0	0	1	0	0	0											0.575615	-1.10183	0.148741	2.13397	0.554968	0.33925	1.21459	0.343484	1.49148	0.664665
1104			13905	0	0	0	1	0	0	0											-0.116213	-0.589477	-0.429578	0.228408	0.220218	0.23948	0.380405	-0.0317043	0.483853	0.259596
1105			13906	0	0	0	1	0	0	0											-0.285532	-0.603641	-1.60141	-1.12442	-0.231199	0.0508231	-0.364074	-0.211839	0.0286857	-0.361762
1106			13907	0	0	0	1	0	0	0											-4.68752	-5.1813	-5.47697	-5.26258	-4.43281	-4.0383	-4.14319	-4.2079	-5.25418	-3.30216
1107			13908	0	0	0	1	1	0	0											-0.165407	0.482937	-0.0971042	0.438987	-0.101816	-0.133196	-0.0273749	0.0631216	0.305639	-0.119295
1108			13909	0	0	0	1	0	0	0											-0.307268	-0.29474	-0.315893	0.408591	-0.123492	0.185528	0.0215913	-0.201092	0.173431	0.430097
1109			13910	0	0	0	1	0	0	0											-1.30914	-1.45136	-2.44085	-2.10848	0.93293	-0.4642	-0.49482	-1.48253	-0.00189495	0.00390831
1110			13911	0	0	0	1	0	0	0											-0.098949	0.139821	-0.108702	0.286589	-0.298258	0.0949966	0.115221	-0.103922	0.274946	-0.464769
1111			13912	0	0	0	1	0	0	0											-0.186758	-1.84943	-0.960773	-0.778583	-0.244269	-0.30604	-0.118485	-0.590236	-0.534106	0.0767636
1112			13913	0	0	0	1	0	0	0											-2.39943	-4.35209	-3.39331	-3.5817	-0.596059	-0.475258	-0.0490878	-2.2065	-0.646859	-0.163901
1113			13914	0	0	0	1	0	0	0											0.118122	-0.67113	-0.436764	-0.0283614	0.109038	-0.0949136	0.108989	-0.511791	0.855131	0.229373
1114			13915	0	0	0	1	0	0	0											-0.029178	0.189838	0.101484	0.255791	0.298463	0.0213094	0.0491171	0.305665	0.0270799	0.0836603
1115			13916	0	0	0	1	1	0	0											-0.839462	-2.14004	-1.97268	-0.118654	0.0498282	-0.109522	0.221932	-0.504748	0.549409	0.00274264
1116			13917	0	0	0	1	0	0	0											-0.0972396	-0.288485	-0.262467	0.150058	-0.213969	-0.0542494	0.0686446	0.0664917	0.219143	-0.149228
1117			13918	0	1	0	1	0	0	0											-0.155489	-0.545843	-0.635062	0.0669123	-0.167165	0.366313	0.347265	0.165604	1.78517	0.565819
1118			13919	0	1	0	0	0	0	0											-0.0613841	0.0224395	-0.438356	0.153801	-0.135732	-0.147246	0.298678	-0.125756	0.409627	-0.151203
1119	ENSG00000068654	POLR1A	4832	1	0	1	1	0	1	1	-0.351109	-0.0036353	-1.1834	-0.694456	-0.524288	-0.045363	-0.111687	-0.135244	-0.607145	-0.61922	-0.0835922	0.459851	0.385088	0.405861	0.0366522	0.0004097	-0.237267	0.63511	0.0451181	0.107623	0
1120	ENSG00000068697	LAPTM4A	4437	1	0	1	1	0	1	1	-0.49659	1.25276	0.486284	0.0254765	1.72261	0.403821	0.780939	0.647603	0.0701839	0.944161	-0.147892	0.603493	0.478032	0.451352	0.201434	0.121362	-0.0336241	0.683032	-0.143731	0.208353	0
1121	ENSG00000068724	TTC7A	4620	1	0	1	0	0	0	1	-1.63119	-0.414639	-1.90292	-1.54661	-1.62296	-1.99429	-0.318851	-2.03382	-0.616661	-1.04522	0.108389	0.274228	0.249881	0.133497	0.155602	-0.193686	-0.035917	0.355005	-0.153552	0.0727161	0
1122			4621	1	0	1	1	0	0	0											0.811628	0.611817	0.762648	0.41403	0.618581	0.805622	1.11392	0.662276	1.51863	0.738165
1123	ENSG00000068745	IP6K2	3519	1	0	1	1	0	1	1	-0.0406653	-0.14344	0.142227	0.0708776	-0.154363	0.0609817	-0.0606187	0.238338	1.05149	-0.227954	-0.23535	-0.182094	0.0254142	0.185955	0.146507	-0.308487	0.330215	0.107728	-0.474126	0.0416557	0
1124	ENSG00000068781	STON1-GTF2A1L	4632	1	0	1	0	0	1	1	-4.47469				-3.31005	-10.9252		-6.83851	-6.35648	-0.918601	-0.56187	-0.459647	-0.567763	-1.13467	-1.18277	0.403475	0.256574	-0.446585	0.416732	1.11361	0
1125			4633	0	0	0	1	0	0	0											-0.651805	-0.80307	-2.66936	-1.14847	-0.815087	-0.125405	-0.00872596	-0.8426	-0.26918	-0.445759
1126			4634	0	0	0	1	0	0	0											1.03604	1.38338	0.356927	2.60369	2.43527	3.1594	4.60233	3.89735	1.67297	4.25921
1127	ENSG00000068784	SRBD1	4612	1	0	1	0	0	0	1	-0.0581468	-0.501542	-0.813764	-0.395469	-0.984399	-0.337959	-0.377902	-0.489153	-0.331247	-0.515821	-0.193414	0.494746	0.584186	0.750398	-0.183835	-0.13336	-0.0483294	0.846946	-0.199286	0.389202	0
1128	ENSG00000068831	RASGRP2	11944	1	0	1	0	0	1	1		-4.68512		-1.53612	-1.00937	-2.48772	1.43717	-1.2729	-2.50573	-1.47398	0.0500877	-1.14044	-1.58846	-0.993816	-1.16614	0.591552	-0.159449	0.47855	1.51236	-0.435452	0
1129			11941	0	0	0	1	0	0	0											0.326911	-0.317791	0.336163	0.016568	0.299504	0.724425	0.348954	0.440905	0.558231	0.503482
1130			11942	0	0	1	1	0	0	0											1.77034	1.36731	0.75706	1.19042	1.37961	1.92483	1.80018	1.40667	1.1274	2.07697
1131			11943	1	0	1	0	0	1	1											0.100224	-0.703874	-0.0743737	-0.11585	-0.99448	0.27347	0.0160798	1.35674	-0.268149	0.181055
1132	ENSG00000068878	PSME4	4641	1	0	0	1	0	1	1	-0.624285	-0.256039	-0.88404	-0.656428	-0.128672	-0.777869	-1.10793	-0.518482	-0.989963	-0.692089	-0.044935	0.0954983	0.00960862	0.22017	0.182999	0.0980627	0.242192	0.0626966	-0.0436573	0.0151559	0
1133	ENSG00000068885	IFT80	4098	1	0	1	0	0	1	1	-0.167766	-0.882246	0.183842	0.198744	-0.0106023	-0.150958	0.0262557	-0.0286221	-0.528001	-0.622247	-0.0916115	0.625695	0.142047	0.39022	0.29177	-0.17777	-0.0153993	0.300323	0.0626876	0.145098	0
1134			4099	0	0	0	0	0	1	0											0.00487864	0.0267117	0.20303	0.293952	-0.131818	-0.0330633	-0.0142266	0.0658185	-0.100299	0.236791
1135	ENSG00000068903	SIRT2	19533	0	1	0	0	0	0	0	0.508649	0.958866	0.727183	1.36176	1.67962	2.2513	2.01452	2.1008	1.26648	1.62375	0.176493	-0.438956	-0.525571	0.392559	0.251492	-0.00604396	0.197943	-0.0991849	0.37766	0.488006	0
1136			19534	1	0	1	1	0	1	1											-0.209073	0.00978221	0.0024714	0.0763102	-0.733259	-0.535217	-0.32723	-0.111349	-0.180702	0.154598
1137	ENSG00000068912	ERLEC1	4639	1	0	1	0	0	1	1	0.106317	0.985975	0.409293	1.30499	2.05743	0.97889	1.24121	0.852392	1.06176	1.84521	-0.173383	0.0144236	0.330947	0.378127	-0.0624882	-0.176771	-0.203262	0.190525	-0.221688	0.170841	0
1138	ENSG00000068971	PPP2R5B	11954	1	0	1	0	0	1	1	0.723407	0.818994	0.639698	0.909026	1.17821	1.38116	0.647598	1.45691	0.791616	1.41373	-0.329454	-0.317046	-0.186569	-0.214255	-0.237856	-0.202184	-0.305528	0.012214	-0.330332	0.0419148	0
1139	ENSG00000068976	PYGM	11945	1	0	1	0	0	0	0	-8.68569	-6.66737	-6.00368	-7.59042	-7.52456	-8.94537	-6.12978	-8.01411	-6.43861	-8.88004	1.47638	1.25278	0.976731	1.13858	1.99642	2.54357	1.75719	1.92601	1.50751	3.13379	30
1140			11946	0	0	0	0	0	1	1											-0.0550643	0.0751616	-0.591306	-0.756105	0.115452	0.411743	0.585722	0.0193239	0.511429	0.931767
1141	ENSG00000069011	PITX1	6269	0	1	0	0	0	0	0	-4.22477	2.12731	-2.79989	1.04796	3.90462	-1.77414	-0.439467	0.894144	2.24953	2.08399	4.14438	3.4524	2.90933	4.16474	4.79279	5.90859	7.31232	6.71076	3.36881	6.62406	0
1142			6270	0	0	0	1	0	0	0											4.86614	5.13722	5.42042	4.90796	5.25425	6.39962	7.05734	7.23109	3.78128	3.699
1143			6271	1	0	1	0	0	1	1											0.916794	-0.0467283	0.577516	0.0435856	0.0908358	1.31065	1.06408	0.220452	1.11438	0.622922
1144	ENSG00000069018	TRPC7	6286	1	0	1	0	0	1	1							9.24118				0.969228	3.18195	0.255556	0.521674	1.42875	0.230679	2.15764	-0.056293	1.22081	0.830889	2	shortlist
1145	ENSG00000069020	MAST4	5976	1	0	1	1	0	1	1	0.947551	0.373525	1.59709	0.509763	1.76252	0.0938294	0.946814	1.22003	1.44265	0.976941	-2.30615	-1.46051	-1.67515	-0.619376	-2.53266	-1.00597	0.818161	-1.41712	-1.60532	0.751836	0
1146			5977	1	0	1	1	0	1	1											-5.89707	-4.79437	-5.09505	-4.336	-3.51556	-3.19819	-3.66189	-3.57635	-3.92128	-3.04915
1147			5978	1	0	1	1	0	1	1											0.0115117	0.165253	0.0142802	0.11679	0.0493785	0.14082	0.306562	0.75852	0.0802872	0.154861
1148			5975	0	0	0	0	0	1	1											0.0898243	-0.0610302	0.807037	0.721035	-0.633487	-0.294334	-0.563874	-0.254794	0.255021	3.31789
1149	ENSG00000069188	SDK2	17440	1	0	0	1	0	1	1	-3.57587	-7.72171	-5.55706	-5.08292	-4.59956	-1.58813	-3.56505	-0.731901	-3.51209	-3.29573	-0.0287873	0.0736772	0.22044	0.304668	-0.0427034	0.0102974	-0.0748727	0.160688	0.110032	0.149091	0
1150			17439	0	0	0	1	0	0	0											-0.95742	-0.787148	-0.623343	-0.919366	-0.0825175	0.187582	0.187992	0.268729	-0.601566	-0.258431
1151	ENSG00000069248	NUP133	3091	1	0	1	1	0	1	1	0.391968	-0.33097	-0.0141602	0.151444	-0.478216	0.081007	-0.0655115	-0.0450955	-0.0573029	-0.0791777	-0.0790026	-0.0889731	-0.137247	0.342887	-0.217859	-0.0613997	0.132581	0.13944	-0.361489	0.116337	0
1152	ENSG00000069275	NUCKS1	2915	1	0	1	1	0	1	1	0.523155	-0.666351	0.452704	-0.678481	-0.570624	-0.447219	-0.50821	-0.284123	-0.762808	-0.667416	0.276842	0.0246524	0.510458	0.479821	0.189203	0.0110939	0.139264	0.532562	-0.498361	0.00233429	0
1153	ENSG00000069329	VPS35	18286	1	0	1	0	0	1	1	-0.115323	-0.0130041	-0.787744	-0.200675	-0.214575	-0.534684	-0.303029	-0.467051	-0.677232	-0.4572	-0.225444	-0.0270664	0.167691	-0.0147207	0.0990938	-0.0176719	-0.0257765	0.119043	0.0439195	0.0969933	0
1154	ENSG00000069345	DNAJA2	18290	1	0	1	0	0	1	1	-0.112394	0.167294	-0.336529	0.313325	0.189496	-0.111056	-0.0267461	0.192268	-0.18224	0.0666202	0.0156217	-0.091144	-0.0672967	-0.153271	0.437364	0.283802	0.110754	0.363409	0.0606942	0.340952	0
1155	ENSG00000069399	BCL3	19666	1	0	1	1	0	1	1	-0.369817	1.04239	0.287789	1.96756	2.93485	1.06992	1.48804	1.72414	-0.180812	1.18203	0.040614	-0.43703	-0.293441	-0.335435	-0.504848	-0.282827	-0.581141	-0.357493	-0.414822	0.0119618	0
1156			19667	0	0	0	1	0	0	0											2.82917	4.177	3.70905	1.2874	5.28798	4.74521	4.70531	4.10207	3.74466	5.40337
1157	ENSG00000069424	KCNAB2	1331	0	0	0	0	0	1	0	0.718726	0.480839	3.9505	1.87859	0.433198	2.09381	0.760271	2.40467	2.02439	1.12423	0.813702	-0.183855	-0.114693	0.296098	-0.0409649	0.821217	0.467762	0.0236381	0.15271	0.611716	0
1158			1332	1	0	1	0	0	0	1											-0.144828	-0.201243	-0.0973368	0.00318773	0.152242	-0.0555808	-0.233897	0.0172686	0.0303984	0.142752
1159			1333	1	0	1	0	0	1	1											-0.0976057	-1.2124	-1.75053	0.178034	-1.60683	1.21209	0.309462	0.594207	-0.114586	1.61691		longlist
1160			1334	1	0	1	0	0	1	1											-1.94217	-3.06561	-1.19738	-2.27396	-1.23686	-2.71838	-0.898952	-2.19281	-2.7306	-1.18077		longlist
1161			1335	1	0	1	1	0	1	1											-0.45136	-0.774687	0.0358268	-0.133058	-0.250883	-1.12597	0.207071	-1.00228	0.559268	0.48971
1162			1336	0	0	0	1	0	0	0											-0.214795	-1.05931	-0.0880246	0.352199	0.397567	0.613616	0.0852049	-0.0554745	1.6506	0.983338
1163	ENSG00000069482	GAL	12113	1	0	1	0	0	1	1				4.78407							0.584505	-1.58966	-1.60901	-0.189389	0.0669328	0.305353	1.24553	-0.0258108	0.305013	0.520323	0
1164	ENSG00000069493	CLEC2D	14119	0	0	0	0	0	1	1	0.481157	-0.890526	0.519316	-0.0705854	0.973382	0.414259	-0.405083	-0.58377	1.20387	0.245298	0.459392	-0.323274	-0.80726	-0.200133	-0.39274	0.308567	0.554324	-0.788199	0.633366	0.282987	0
1165	ENSG00000069667	RORA	15352	1	0	1	1	0	1	1	2.5857	-2.61179	2.85971	0.803065	2.14082	1.06441	1.01456	0.16185	1.34646	1.20236	0.168366	-0.0968234	-0.0109113	0.0740881	-0.0491313	-0.164594	-0.147343	0.137304	-0.0882951	-0.0192008	0
1166			15353	0	0	0	1	0	1	1											-0.0535245	-0.294135	-0.0617656	-0.0431395	0.546357	0.963583	0.555537	0.0404394	0.792288	1.13373
1167			15354	0	0	0	1	0	0	0											-0.152783	-0.0271273	0.120686	0.366823	0.216708	0.0556492	0.0465277	0.120402	-0.166157	-0.2967
1168			15355	1	0	1	0	0	1	1											-0.579162	-0.203178	-0.0116882	0.476862	-0.530107	-0.42015	-0.437375	0.0463732	-0.31389	-0.0603578
1169	ENSG00000069696	DRD4	11336	0	0	0	0	0	1	1					-2.7969						-0.0342081	-1.24901	-1.96727	-0.828593	0.144464	-0.334925	0.0470285	1.53912	-0.983043	3.46368	0
1170	ENSG00000069702	TGFBR3	2177	1	0	1	1	0	1	1	-6.52303	-2.86181	-3.69575	-2.94553	-1.25077	-5.21196	-3.97359	-5.12717	-2.53297	-5.40192	0.650451	0.112206	0.019635	0.0108276	0.119418	0.632902	0.480371	0.304654	-0.016849	0.583573	0
1171	ENSG00000069812	HES2	1347	0	0	0	1	0	1	1		4.05292			3.48311				5.15774		0.681227	-0.289563	-0.501938	0.155137	0.359839	0.687019	1.53931	0.838239	0.69872	0.559504	0
1172	ENSG00000069849	ATP1B3	4008	1	0	1	0	0	1	1	-1.06651	-0.0106796	0.0446953	0.0911349	-0.532468	-0.708359	-1.07109	-0.683119	-0.180079	-0.727944	-0.551193	0.186475	0.13006	-0.0678473	-0.216639	-0.24713	0.0745174	0.41482	-0.208777	0.061128	0
1173	ENSG00000069869	NEDD4	15323	1	0	1	1	0	1	1	-0.182714	1.76897	0.284575	1.54501	1.95154	1.25315	1.69868	2.00207	1.01784	2.09471	0.317645	0.0126228	0.112884	0.303691	-0.384719	-0.127323	0.0722315	0.31965	0.0133582	0.171742	0
1174	ENSG00000069943	PIGB	15319	1	0	1	1	0	0	1	-0.878088	-0.235494	-0.181765	-0.430269	0.716667	-0.375607	-0.397955	-0.836168	0.285356	0.267018	-0.215201	-0.185912	0.0216375	0.267723	-0.625012	-0.564061	-0.492092	0.1396	-0.092435	-0.758091	0
1175	ENSG00000069956	MAPK6	15300	1	0	1	0	0	1	1	-1.49905	-0.939408	-1.4375	-1.57005	-1.11635	-1.37513	-1.07871	-1.33878	-1.2417	-1.14494	-0.0169955	0.00364703	-0.162384	0.406136	-0.626116	0.0877577	-0.151301	0.140447	-0.841634	0.426552	0
1176	ENSG00000069966	GNB5	15302	0	0	0	1	0	0	0	0.587886	0.519977	0.0429973	0.462726	0.294597	0.3027	1.0088	0.40555	0.0814327	-0.0749379	1.11262	-0.509838	0.0563492	0.60418	-0.36375	0.422412	0.407748	-0.0126445	0.55457	0.0767456	0
1177			15303	1	0	0	1	0	1	1											-0.193685	0.00593135	-0.612256	0.0331487	-0.543621	-0.0852171	-0.0241483	-0.406005	-0.393394	-0.0367424
1178	ENSG00000069974	RAB27A	15317	1	0	1	0	0	1	1	-1.83018	-0.133225	-1.93241	-0.881379	0.753205	-1.55143	-0.706406	-2.67923	-0.117644	0.0575354	-2.55175	-2.782	-3.89677	-0.0867529	-1.35657	-1.50388	-1.65192	-2.68417	-0.779909	-0.591562	0
1179			15318	1	0	1	0	0	1	1											0.00547571	-0.0105386	-0.0566971	0.467863	0.0677489	0.135567	0.0749858	0.310983	-0.165565	-0.156521
1180	ENSG00000070018	LRP6	14132	1	0	1	1	0	1	1	0.169281	-0.268272	0.800313	0.653404	0.309683	0.127888	-0.0741949	0.633599	-0.0285372	0.094478	0.0209222	-0.00363604	-0.129112	0.0876464	-0.259111	0.0471055	-0.00472104	0.0257526	-0.0513711	0.214528	0
1181	ENSG00000070047	PHRF1	11328	0	0	0	1	0	0	0	-0.349567	0.138907	-0.468387	-0.390395	-0.335259	-0.0545906	-0.193012	0.103072	-0.447325	-0.492151	-0.0190207	-0.0729792	-0.23258	0.377927	-0.0757673	0.305582	0.226717	0.0606566	0.183384	-0.099952	0
1182			11329	0	0	0	1	0	0	0											-0.0827077	-0.0981423	-0.606767	0.274813	0.00696945	-0.254541	0.108454	-0.303697	0.528744	0.119724
1183			11327	1	0	1	0	0	1	1											-0.0663635	-0.0714994	-0.0777769	0.379701	-0.147382	-0.0456244	0.263625	0.113028	-0.370111	0.341013
1184	ENSG00000070087	PFN2	4046	1	0	0	1	0	1	1	-0.773718	-0.525967	-0.193069	-0.503964	-1.15367	-2.45497	-1.28443	-1.1049	-2.59292	-0.741706	-0.112906	-0.21302	0.203061	0.318209	0.151647	-0.0514355	-0.12411	-0.011353	0.142016	0.169563	0
1185	ENSG00000070159	PTPN3	10234	0	0	0	0	0	1	0	-5.82097	1.3688	3.06195	2.2051	0.798194	-2.29474	-4.54432	2.12248	-0.285198	0.530653	2.73725	-0.47882	-0.556533	0.980193	2.80792	-0.063406	3.66454	3.14254	3.71065	3.2064	0	longlist
1186	ENSG00000070182	SPTB	16067	0	0	0	1	0	0	0		-5.46112		-0.419743	0.452619	-1.96047	0.428081	-3.34879	-3.39406		-1.20893	-1.45033	-0.568913	0.860784	-0.166556	-0.246767	0.428429	0.324156	0.327964	-0.559018	0
1187			16068	1	0	1	0	0	1	1											-0.193544	-1.41627	-0.537882	-0.832115	-1.0948	-0.434331	-0.779297	-0.682727	-0.973772	0.165453
1188	ENSG00000070214	SLC44A1	10222	0	0	0	0	0	1	1	1.77022	0.8456	1.34749	2.73136	1.63744	1.603	0.785119	2.46994	2.26051	2.41938	0.117858	-0.0410831	0.137931	0.216662	-0.0147222	-0.0701653	0.278935	0.488298	-0.197686	0.0803962	0
1189	ENSG00000070366	SMG6	16544	1	0	1	1	0	1	1	-0.429245	-0.230319	-1.24703	-1.02701	-0.724707	-0.375131	-0.420244	-0.846971	0.0058018	-0.652723	0.110121	-0.0472895	-0.229062	0.12634	-0.00660429	0.351096	0.255808	-0.00591343	0.475521	0.134546	0
1190			16545	1	0	1	1	0	1	1											-0.0888101	0.240405	-0.354156	-0.137809	-0.296504	-0.302365	-0.141311	0.295355	-0.482823	-0.170627
1191			16543	0	0	0	1	0	1	1											-0.101658	-3.25212	-2.85438	0.600261	-3.33428	-0.797535	0.354697	-1.19809	-3.74206	0.139703
1192	ENSG00000070367	EXOC5	16008	1	0	1	1	0	1	1	0.529251	-0.0804204	-0.941133	-0.437266	-0.603667	-0.280246	-0.399619	-0.329237	-0.618133	-0.346869	0.000286376	0.740219	0.552167	0.668447	-0.112727	-0.199452	0.00776969	0.573367	0.0315366	0.114209	0
1193	ENSG00000070371	CLTCL1	753	0	1	0	0	0	0	0	-0.545246	-2.67774	-0.241179	-0.29555	0.263238	-0.20808	-0.110798	-0.0236324	-0.891549	0.308677	0.492703	-0.173277	-0.20471	0.121976	-0.171079	0.0140034	-0.0155943	0.317713	-0.226331	0.125732	0
1194			754	0	0	0	1	0	1	1											-0.014312	0.00528124	-1.7362	-0.226039	-1.96575	-0.301159	-0.213046	-0.167214	-0.1372	-0.301405
1195	ENSG00000070404	FSTL3	18800	1	0	0	1	0	1	1	-2.82188	-0.86906	-2.56007	-0.302185	0.261725	0.378829	-0.192424	-0.162365	-1.39845	-0.371268	-2.46761	-2.59639	-1.85762	-3.05192	-1.59142	-2.16773	-0.496117	-2.50983	-1.32616	-1.93579	0	longlist
1196	ENSG00000070413	DGCR2	750	1	0	1	1	0	1	1	0.506941	0.169424	0.682593	0.549726	0.0911776	0.504282	0.524162	0.509208	0.450195	0.834668	0.453342	0.0529243	0.0370438	0.566165	-0.0274444	0.025989	0.0408826	0.00594653	0.132884	0.257393	0
1197	ENSG00000070444	MNT	16549	0	0	0	1	0	0	0	-0.557652	-0.120441	-0.138454	-0.313806	-0.534533	-0.368207	-0.29816	-0.310564	-0.395595	-0.400438	0.0517934	-0.282349	-0.264247	0.183915	-0.181924	0.220084	0.1956	-0.273937	0.287478	0.343493	0
1198			16550	1	0	1	1	0	1	1											0.0747045	0.183308	0.14614	0.170971	0.0599733	0.0222921	0.0450669	0.0573451	0.142723	0.282042
1199			16551	0	0	0	0	0	1	0											-0.368869	-0.0606115	-0.385576	-0.53065	-0.78998	-0.220531	-0.290506	-0.611617	-0.361229	-0.267164
1200	ENSG00000070476	ZXDC	3886	1	0	0	1	0	0	0	0.605492	-0.697542	0.495739	0.318746	-0.361316	0.180289	0.235045	0.247912	-0.683094	0.119935	-0.109072	-0.125219	-0.476642	-0.130697	-0.321741	0.0663204	-0.0286631	0.200323	-0.262957	0.17782	0
1201			3887	0	0	0	0	0	1	1											-0.051397	-0.1188	-0.984691	0.059786	-1.30679	0.161868	0.176003	-0.304352	-0.748294	0.849252
1202	ENSG00000070495	JMJD6	17531	1	0	1	1	0	1	1	-0.0411844	0.487845	-0.465845	0.602218	0.411333	0.0808898	-0.349483	0.434549	-0.110065	-0.291903	0.204156	-0.0998065	0.0682222	-0.00554116	-0.217805	0.0169615	0.0412202	0.0118803	-0.237018	-0.0494209	0
1203	ENSG00000070501	POLB	10770	1	0	1	1	0	1	1	0.133863	-0.689567	-0.385285	-0.446522	-0.577137	-0.634101	-0.779844	-0.381961	-0.296212	-0.937274	-0.0354411	0.315846	0.21791	0.450263	0.160262	-0.0985166	-0.0448812	0.271287	-0.00544599	0.206277	0
1204	ENSG00000070540	WIPI1	17422	1	0	0	1	0	1	1	-1.10517	1.25539	0.329691	0.295864	2.37521	-0.575501	0.512212	-0.377375	-0.209148	1.21033	-0.12167	0.282495	0.206675	0.590192	-0.329907	-0.11667	-0.0648938	0.582535	-0.178432	-0.0200521	0
1205	ENSG00000070610	GBA2	10079	1	0	1	1	0	0	0	0.232981	-0.151219	-0.0793527	-0.163491	-0.935173	0.0895174	0.738794	-0.0863713	0.0958351	0.333508	-0.424815	-0.0735101	-0.28198	0.225905	0.616052	0.0301162	0.0568729	0.179215	-0.386306	0.372209	0
1206	ENSG00000070614	NDST1	6459	0	0	0	1	0	0	0	-0.461731	0.035064	-0.160282	-0.77464	0.175772	0.0495376	-0.419767	-0.470457	0.310376	0.553581	0.0112031	0.170236	-0.07325	0.325629	0.254159	0.330286	0.0569282	0.158178	0.24416	0.0605256	0
1207	ENSG00000070669	ASNS	8140	1	0	1	0	0	1	1	-2.66601	-0.62579	-1.74617	-0.3341	-1.24999	-1.17462	-0.878431	-0.754462	-1.05722	-0.94366	-0.101394	-0.170034	0.142248	0.319736	-0.11678	0.264635	0.126545	0.342852	0.0349602	0.097225	0
1208	ENSG00000070718	AP3M2	10767	1	0	1	0	0	1	1	-0.20253	-0.335796	-0.315043	-0.142344	-0.724974	0.0141779	-0.0865935	-0.937789	0.765006	-1.598	0.525406	0.114615	-0.0400193	0.137417	0.704666	0.100209	-0.0169249	0.851058	0.394456	5.42672	0	shortlist
1209	ENSG00000070731	ST6GALNAC2	17528	1	0	1	0	0	1	1	-4.8479		-0.800537	-4.95613			-5.04085	-2.54688			-0.0822504	-0.488286	-0.226303	-0.284213	-1.06976	-0.5331	-0.279111	-0.386814	-0.383274	-0.429274	0
1210	ENSG00000070756	PABPC1	11011	1	0	1	1	0	1	0	-2.15555	-1.20463	-2.45895	-2.10445	-1.61708	-2.07766	-2.21817	-1.46313	-2.12373	-2.0031	0.144048	-0.0446685	0.0912268	-0.0131751	-0.00846771	-0.0515285	-0.0337459	-0.151087	-0.349107	-0.0669025	0
1211	ENSG00000070759	TESK2	1905	1	0	1	0	0	1	1	-2.04786	-1.44436	-1.26384	-0.230334	1.31269	-0.144039	-0.918493		0.458485	1.04955	0.233952	0.00777044	0.0906669	0.466141	-0.0945526	0.215288	-0.0761947	0.366673	-0.477444	0.326883	0
1212	ENSG00000070761	CFAP20	18393	0	0	0	0	0	1	0	-0.230541	-0.263003	-0.21509	0.38216	-0.269661	-0.233593	-0.539173	-0.453861	-0.227535	0.0356348	-0.114956	-0.0403929	-0.074078	0.165981	-0.0626785	0.153329	-0.0943941	0.476713	0.0327086	0.555381	0
1213	ENSG00000070785	EIF2B3	1898	1	0	1	0	0	1	1	0.226154	0.337127	0.355127	0.137357	0.0888138	0.073389	0.0885876	-0.0221942	-0.266246	0.548701	-0.338107	-0.0414539	-0.30733	0.511085	-0.70012	0.619812	0.00128114	0.428132	-0.248025	0.139272	0
1214	ENSG00000070808	CAMK2A	6453	1	0	1	0	0	1	1	0.58182	2.89204	-3.5728	0.753836	-1.26036	3.96441	3.76991	-0.335897	5.61432	0.597076	-3.75759	-0.732419	-1.89191	-3.22883	2.30323	-1.13461	-2.50576	0.363854	-1.21831	1.28345	0	longlist
1215	ENSG00000070814	TCOF1	6456	1	0	1	1	0	1	1	-1.24623	-0.785722	-1.88667	-1.38816	-1.6328	-1.15313	-1.3336	-1.23519	-0.891376	-1.38864	-0.165183	-0.230919	-0.0625957	0.203879	-0.4002	-0.0927484	-0.0188608	0.174442	0.0751699	0.194872	0
1216	ENSG00000070831	CDC42	1539	0	0	1	0	0	1	1	-0.312262	0.235646	-0.0345345	0.0350677	-0.30715	-0.573998	-0.217911	-0.304151	-0.624669	-1.27641	0.149562	-0.0567554	0.0305371	0.0457444	0.153577	0.138734	-0.0179801	0.147585	-0.309992	0.424954	0
1217	ENSG00000070882	OSBPL3	7780	0	0	0	0	0	1	0	1.39028	3.29612	2.44946	0.852604	1.89437	1.85062	2.22921	1.19378	2.60723	1.7482	-0.148124	-0.784615	-0.640413	-0.383703	-1.1111	-0.211404	-0.465605	0.0635402	-1.16146	-0.240202	0
1218	ENSG00000070950	RAD18	3230	0	0	0	1	0	1	1	-0.102867	0.463594	0.268768	-0.138862	-0.353909	0.151488	0.71913	0.567852	-0.252443	-0.195804	-0.42124	0.115927	0.148048	0.504072	-0.0969334	0.146896	-0.0784342	0.419879	-0.409777	0.239588	0
1219	ENSG00000071051	NCK2	4941	0	0	1	0	0	0	0	0.806398	0.477042	-0.699645	-1.51305	0.276685	-0.0688019	-0.404826	0.149333	0.40028	-0.381139	-0.47088	0.0735695	0.143718	0.0762159	-0.447251	-0.143939	-0.0213827	0.337252	-0.26727	0.195025	0
1220			4942	1	0	1	0	0	1	1											0.167937	0.246561	0.150306	0.395251	0.0952501	0.401722	0.378394	0.592322	0.314836	0.0235071
1221	ENSG00000071054	MAP4K4	4921	1	0	1	1	0	1	1	0.617686	0.674501	-0.250141	-0.0715518	0.519263	0.379097	-0.531517	0.718039	-0.24296	0.60611	-0.159479	0.0852294	0.131099	0.177957	0.0138589	0.110912	-0.0108059	0.238636	-0.323218	-0.0126734	0
1222	ENSG00000071082	RPL31	4914	1	0	1	1	1	1	1	-2.07623	-0.88827	-2.69641	-2.24533	-1.36927	-2.0109	-1.49933	-0.869065	-1.32419	-1.79634	0.824065	0.708054	0.456791	0.876868	0.474386	0.770827	0.515864	0.509702	0.288576	0.678797	0
1223	ENSG00000071127	WDR1	6894	0	0	0	1	1	0	0	-1.02739	-0.295234	0.206382	-0.693234	0.386437	-0.779611	0.166524	-0.710729	-1.27016	-0.700841	2.30156	-0.207004	0.0435019	1.33041	0.528331	0.192318	0.0486289	0.277854	0.843875	2.11101	0
1224			6895	1	0	1	1	0	1	1											-0.497305	0.169653	-0.191888	-0.0735789	-0.1371	0.199483	0.0850621	-0.0130518	-0.730085	0.162303
1225	ENSG00000071189	SNX13	7745	1	0	1	1	0	1	1	1.21956	1.14812	0.971493	1.35118	1.28317	1.23249	1.32579	0.84834	1.53637	1.02913	-0.022547	0.286716	0.177633	0.416733	-0.053657	-0.171684	0.16449	0.323255	-0.172353	0.193051	0
1226	ENSG00000071205	ARHGAP10	7363	1	0	0	1	0	0	1	-3.71731	-0.413785	-1.779	-2.88767	-1.3274	-5.16527	-2.11209	-3.50224	-3.09553	-5.33323	0.0172065	-0.0636493	0.06905	0.208217	0.137724	0.172478	0.165799	0.396157	-0.137764	0.250504	0
1227	ENSG00000071242	RPS6KA2	9923	0	0	0	1	0	0	0	0.712696	2.61412	2.08299	2.38798	1.20968	3.04351	-0.464581	2.83615	0.710978	2.04177	0.0643877	-0.584238	-0.145597	0.270903	-0.22508	0.621556	0.154274	0.16798	0.541351	0.519912	1
1228			9924	0	0	0	1	0	0	0											-0.0105749	-0.20659	-0.194992	-0.154739	-0.687955	-0.0394842	-0.527656	-0.512244	0.317491	0.16723
1229			9925	0	0	0	1	0	0	0											-0.117645	-2.65713	-1.19911	-1.07564	-1.09456	0.0579529	-0.67943	-1.14981	0.0546746	-0.21049		longlist
1230			9926	0	0	0	1	0	0	0											0.127447	0.060182	-0.382533	-0.212148	0.0145555	0.409762	-1.07316	-0.418546	0.119185	-0.018064
1231			9927	1	0	1	1	0	1	1											0.105397	0.458897	0.26074	0.401331	0.610727	-0.0121829	0.81873	0.616034	-0.00120618	0.363927
1232			9928	1	0	1	1	0	1	1											0.0297333	-0.131389	-0.139303	0.314664	0.209163	-0.0887614	0.141635	0.388354	0.0320211	0.325216
1233	ENSG00000071243	ING3	8311	1	0	1	1	0	1	1	0.603002	-0.0916307	-0.0306808	0.312639	-0.53398	0.0543507	0.0339652	-0.935176	0.596299	0.353186	-0.0620161	0.0135862	0.255421	0.181788	-0.146387	-0.160625	-0.0224925	0.18721	-0.134109	0.107827	0
1234	ENSG00000071246	VASH1	16174	1	0	1	0	0	1	1	1.95311	-0.000705954	-0.0642282	-0.270064	0.323343	1.58068	0.440468	0.967156	0.765182	0.279203	-0.0809196	-0.416869	-0.193429	-0.0815854	-0.41136	-0.144013	-0.022996	-0.176397	-0.218224	0.0648487	0
1235	ENSG00000071282	LMCD1	3225	1	0	1	1	0	1	1	-5.40739	-1.38361	-3.45597	-1.32791	1.48595	-2.28394	-2.42563	-2.33949	-2.37876	0.483058	2.72958	-0.31973	-0.12886	-0.333911	0.0325446	-0.111346	-0.029814	0.112845	-0.861987	0.821126	0	shortlist
1236	ENSG00000071537	SEL1L	16206	1	0	0	1	0	1	1	-0.329562	0.405025	-0.680873	0.423642	1.21057	0.311986	0.402425	-0.0167285	0.0639447	0.887852	-0.0104445	0.0321025	0.603534	0.616167	0.022046	-0.020138	-0.148566	0.741264	0.111705	0.0600583	0
1237	ENSG00000071539	TRIP13	5704	1	0	1	1	0	1	1	-0.346422	0.1891	-0.228138	-0.709484	-0.754674	-0.760053	-0.398875	-0.353917	-0.657575	-0.749195	0.125541	-0.245812	-0.0435776	0.0208088	-0.199268	-0.0765306	-0.293926	0.042481	-0.239536	0.0788376	0
1238			5705	0	0	0	1	0	0	0											-1.39305	-0.378515	-1.61682	0.803708	-0.204354	1.82305	-0.617509	0.287224	-1.94179	2.87863
1239			5703	0	0	0	0	0	1	0											3.33401	-2.00663	2.62943	2.23448	2.32145	2.01459	1.04142	1.5331	3.01856	2.51097
1240	ENSG00000071564	TCF3	18849	0	0	0	1	0	0	0	0.600679	0.232723	-0.0269521	-0.59747	-0.696725	0.232785	0.0592283	0.493755	-0.659294	-1.08611	-0.11331	-0.148784	-0.497377	0.246697	0.299731	0.0905817	0.0434646	-0.32059	0.172003	0.235798	0
1241	ENSG00000071575	TRIB2	4416	1	0	1	1	0	0	0	3.72499	2.53522	3.75568	3.70287	3.28845	3.57211	2.80216	4.12824	3.20794	3.38483	-0.601413	-0.0876469	0.157433	-0.16	-0.0602702	-0.302941	-0.193258	-0.458162	-0.307831	0.15993	0
1242			4415	1	0	1	1	0	1	1											-0.17033	0.0164791	0.186	0.3625	-0.368535	-0.136238	-0.102411	-0.0405922	-0.547622	0.131738
1243	ENSG00000071626	DAZAP1	18838	1	0	1	1	0	1	1	-0.715523	-0.059174	-0.311624	-0.557313	-0.582943	-0.472185	-0.589744	-0.453896	-0.886868	-1.36625	-0.0994695	0.0790062	-0.01607	0.0445264	-0.260862	0.0985256	-0.0188314	0.0219249	-0.207216	-0.0590784	0
1244	ENSG00000071794	HLTF	4039	1	0	1	1	0	1	1	0.702772	-0.0564659	0.89937	0.71354	-0.365659	-0.134727	0.350527	0.758231	-1.48148	-0.203904	0.0675283	0.14804	-0.100125	0.362935	0.313749	0.18788	0.271243	0.383709	0.712098	0.568664	0
1245	ENSG00000071894	CPSF1	11268	0	0	0	1	0	0	0	-1.35907	-1.07563	-1.04497	-0.680954	-1.05139	-0.327805	-1.00483	-0.658546	-0.303228	-0.972243	-0.0968718	-0.263989	-0.443911	0.0612437	0.152489	-0.059655	0.407411	0.019127	0.220386	0.285483	0
1246			11269	0	0	0	1	0	0	0											-0.687381	-0.557392	-0.389578	-0.242428	-0.0737671	-0.0426859	0.0950163	-0.497782	0.165127	0.0206131
1247			11270	0	0	0	1	1	0	0											-0.904326	-2.69943	-1.62899	-1.51755	-0.277485	-0.665687	-1.77122	-1.58331	-0.352649	-0.167447
1248			11271	1	0	1	1	0	1	1											0.392361	-0.477256	-0.153435	-0.443394	-0.420611	0.0577114	-0.217247	0.253353	-0.588553	-0.0830196
1249	ENSG00000071967	CYBRD1	5194	1	0	1	1	0	1	1	1.15438	3.42942	3.3386	2.96957	6.45845	2.26074	3.11955	2.90811	2.43781	4.12025	0.230287	-0.996777	-1.73444	-0.618793	-2.09104	-0.798689	-0.476677	-0.942712	-0.523126	0.0298928	0	longlist
1250	ENSG00000071991	CDH19	20300	0	0	0	0	0	1	1	4.05292			0.227429			-7.86611	-3.63576			-4.09616	-4.92217	-3.37814	-2.49173	-3.61856	-2.03315	-1.85569	-3.80836	-3.71193	-3.8786	0
1251	ENSG00000071994	PDCD2	10000	1	0	1	0	0	1	1	-0.459111	-0.376022	-0.790095	-0.381469	-0.490522	-0.652129	-1.49479	-0.572547	-0.472824	-0.833821	0.256255	0.059929	0.0962516	0.210022	-0.116643	-0.294034	0.232787	0.062153	-0.297967	0.0723794	0
1252	ENSG00000072041	SLC6A15	14617	1	0	1	0	0	1	1	-5.14391	-8.91602	-7.42899	0.468971	-3.36918	-3.00382	-12.0401	-8.56052	-7.21271	-11.5387	3.18802	1.63722	0.892855	2.49089	2.6878	1.81559	2.35849	1.56348	1.85566	2.52098	1
1253	ENSG00000072042	RDH11	16087	1	0	1	1	0	1	1	0.123632	0.788655	-0.351305	0.603283	0.866463	0.777872	0.551651	0.776165	-0.0830798	1.09336	0.179826	0.251543	0.307347	0.483564	0.0222597	0.119833	0.324296	0.418576	-0.0620469	0.138538	0
1254	ENSG00000072110	ACTN1	16093	1	0	1	1	0	1	1	-2.24426	0.153608	-1.01504	-0.742548	0.815262	-2.11577	-0.302992	-1.82366	-2.38821	-1.2113	-0.0548774	0.108161	0.171408	0.0822925	0.0803895	-0.0214873	-0.0119951	0.102762	0.125832	0.0310922	0
1255	ENSG00000072121	ZFYVE26	16088	1	0	1	0	0	1	1	-0.4223	-0.366555	-1.27106	-0.19471	-0.193743	-0.0770079	0.0905102	-0.579291	-0.716718	0.165379	-0.27449	0.18486	0.443517	0.175508	-0.0310311	-0.185613	-0.209012	0.564331	-0.0590685	-0.0535189	0
1256	ENSG00000072135	PTPN18	5059	1	0	0	1	0	1	1	-0.336485	0.697317	-0.105775	-0.373283	-0.935011	-0.859429	-0.277696	-0.653585	-1.10502	0.120216	-0.36957	-0.367308	-0.346652	-0.345258	-0.634847	-0.282708	-0.340473	-0.382078	-0.488379	0.00593753	0
1257			5060	0	0	0	1	0	0	0											-0.228818	-0.33781	-0.673242	-0.0558812	0.131192	0.0156661	0.247441	0.0420459	0.689424	0.238586
1258	ENSG00000072163	LIMS2	5043	0	0	1	1	0	0	0	-4.90779	-2.56655	-3.4085	-3.05052	-0.933393	-4.08681	-4.99221	-4.90679	-6.05892	-5.23469	-2.50551	-1.42588	-1.22763	-2.84346	0.325293	-0.740708	-1.20586	-1.9293	-0.254718	0.205924	0
1259			5044	1	0	1	1	0	1	1											-0.269086	-0.183137	-1.50374	-0.553616	-1.08684	-0.268759	-0.221303	-0.747308	0.447264	-0.728648
1260			5045	0	0	1	0	0	1	0											-0.865951	-0.185552	-0.732313	-0.361137	-0.716065	-0.375091	-0.314092	-0.167818	-1.07001	0.00845558
1261	ENSG00000072182	ASIC4	5476	1	0	1	0	0	1	1	5.59539	3.94098	3.05875	4.50761	2.91441	4.35629	5.62298	6.2404	10.7433	2.58687	-0.608346	-1.1025	-0.186459	-0.537703	-0.326385	1.39813	-0.121173	-0.11913	-0.306017	1.90511	0
1262	ENSG00000072195	SPEG	5472	1	0	1	1	0	1	1	-0.911089	3.17636	-0.360001	2.49658	3.01755	1.96662	3.4543	2.26071	2.70177	2.38723	0.433447	-1.74264	-0.0449603	-1.35177	-1.20391	0.805368	-1.06449	-0.384896	-1.81088	0.744675	0
1263			5473	0	0	0	1	0	0	0											0.946172	1.11626	0.150048	-0.86739	1.95186	2.60685	2.75926	0.714378	2.65216	2.94273
1264			5469	1	0	0	1	0	1	1											0.477032	-0.192632	-0.153599	0.526351	0.487098	2.53487	3.27218	1.65952	1.72134	2.83528		longlist
1265			5470	0	0	0	1	0	0	0											0.122886	-0.285142	-0.0124645	0.148848	-1.05222	-0.164916	-0.219443	-0.295633	-0.445685	-0.312191
1266			5471	0	0	0	1	0	0	0											2.82209	3.16467	2.87617	3.25812	3.04688	3.32249	3.79003	3.99531	3.02889	4.55577		longlist
1267	ENSG00000072201	LNX1	7034	0	0	0	1	1	0	0	3.07181	7.12348	7.07159	3.91045	8.79613	3.52703		4.46383	7.32289	3.21379	-0.336222	-0.433488	-0.0701928	0.297522	0.00640952	0.153796	0.245016	0.580172	0.177837	0.303133	0
1268			7035	0	0	0	1	1	0	0											-0.540206	-0.845246	-0.401732	0.101645	-3.10106	0.0999936	0.11732	0.0642844	-0.902846	0.256936		longlist
1269			7036	1	0	1	1	0	1	1											-2.87342	-1.71622	-4.145	-1.92588	-3.77678	-0.0351457	0.509057	-0.211706	-2.57402	0.520064
1270			7037	1	0	1	0	0	1	1											1.35694	0.348696	0.925063	1.65858	1.06077	1.13537	1.87719	1.46495	0.907917	1.35494
1271	ENSG00000072210	ALDH3A2	16822	1	0	1	0	0	1	1	2.57938	1.04483	1.23662	0.453028	1.77214	1.95995	0.907498	1.1645	2.21655	1.99742	-0.094843	-0.344859	-0.0713819	-0.272365	-0.324426	0.209966	-0.0499291	0.369785	-0.379377	0.11339	0
1272	ENSG00000072274	TFRC	4277	1	0	1	0	0	1	1	0.247524	1.48488	-0.504342	1.40778	0.824849	1.19158	1.1687	1.45885	0.292642	1.69793	-0.442097	-0.245869	-0.111983	-0.179337	-0.593373	-0.39119	-0.354416	-0.273553	-0.477274	-0.153749	0
1273	ENSG00000072310	SREBF1	16797	0	0	0	1	1	0	0	1.95682	1.41848	2.21516	-0.240812	1.418	2.55779	1.87332	1.66514	1.0213	3.17715	0.188376	0.44018	0.22434	0.693569	0.486821	0.992845	0.689764	0.257659	0.432882	0.894102	0
1274			16798	0	0	0	1	0	0	1											0.126761	-0.419258	0.163072	-0.100476	0.0836863	0.546224	0.691677	-0.0582623	0.00613427	0.32188
1275	ENSG00000072364	AFF4	6247	1	0	1	0	0	1	1	0.0276559	0.693163	0.035898	0.502219	0.559948	0.303129	0.600833	0.520968	0.108554	0.254891	0.268011	-0.272116	-0.0586158	-0.0452883	-0.599726	0.0973197	0.0699437	0.263062	-0.0170792	-0.0308854	0
1276	ENSG00000072401	UBE2D1	12883	1	0	1	1	0	1	1	-0.858192	-0.869929	-1.33483	-1.16133	-1.38859	-1.43152	-1.57117	-0.98875	-0.290022	-1.90198	0.222293	-0.176026	0.055773	0.0887072	0.276363	-0.0597102	0.288986	-0.12253	-0.321358	0.131792	0
1277	ENSG00000072422	RHOBTB1	12892	1	0	1	1	0	1	1	-1.52426	0.681609	-0.852659	-0.678679	-0.0446712	-2.33863	-1.45449	-1.35794	-1.38096	-2.22219	-1.06726	-0.37301	-0.675031	-0.395581	-1.00726	-0.41495	-0.597873	-0.202961	-0.125432	-0.0343715	0
1278			12893	0	0	0	1	0	1	1											0.688428	0.667106	0.252142	2.56994	0.140771	0.792788	4.84879	4.70457	0.601463	2.03695
1279	ENSG00000072518	MARK2	11896	1	0	1	1	0	1	1	0.301709	0.32257	-0.382322	-0.023211	-0.239401	0.289367	-0.032776	0.268149	-0.248832	-0.00597989	0.568368	0.42983	0.543983	0.27235	-0.134305	0.233849	0.599755	0.240128	-1.61664	0.140407	0
1280			11895	1	0	1	0	0	1	1											0.0187841	0.226559	0.0860839	0.412038	-0.186077	0.197456	0.179645	0.153444	-0.193655	0.44193
1281	ENSG00000072571	HMMR	6532	1	0	1	0	0	1	1	0.087677	-0.624539	-0.665461	-1.35889	-2.05555	-1.68164	-1.38853	-0.841293	-1.43739	-1.02878	-0.0455474	0.221761	0.0732499	0.470512	0.0474833	-0.126424	-0.0963177	0.433794	0.0147256	0.135676	0
1282	ENSG00000072609	CHFR	15072	0	0	0	1	0	0	0	-0.193507	-0.273141	-0.689241	-0.495532	-0.198742	0.209306	0.327573	0.404908	-0.468777	-0.131255	0.327037	-0.174054	-0.0651662	0.0768284	-0.273526	0.594098	0.165425	-0.0529921	0.246822	0.125144	0
1283			15073	0	0	0	1	0	0	0											0.182695	-0.369962	-0.242318	0.273843	0.25267	0.258573	0.418246	-0.395263	0.449196	0.176877
1284			15074	0	0	1	1	0	1	1											-0.332653	-0.139104	-0.026661	0.0917809	-0.257012	-0.26067	-0.276025	0.131301	-0.619315	-0.278169
1285			15070	0	0	0	1	0	0	0											-0.323487	-0.0896956	0.261147	0.362032	0.651902	0.395499	0.72177	-0.0796724	0.824097	0.983523
1286			15071	0	0	0	1	0	0	0											0.101991	0.0412275	-0.121343	0.11578	0.305575	0.753915	0.129673	0.189833	0.611874	0.300559
1287	ENSG00000072657	TRHDE	14590	0	0	0	0	0	1	0	-9.59901	-10.9138	-7.70965	-3.81377	-6.82682	-7.9455	-11.4111	-10.7372	-6.32538	-10.0261	4.43373	7.01618	0.441773	0.695862	1.06681	3.92353	4.55273	5.29173	3.33328	5.46449	0
1288			14591	1	0	0	1	0	0	0											2.51537	3.71457	0.264436	2.27353	2.35464	1.74976	2.11331	3.37946	2.54205	2.43551
1289	ENSG00000072682	P4HA2	6230	1	0	1	0	0	1	1	-5.41416	0.574226	-3.34991	0.109295	2.33445	-1.33162	-4.15968	-0.899955	-1.32059	-0.816551	0.64695	0.671032	-0.0994387	0.88247	-0.696076	0.29019	1.79142	0.604415	0.0635379	0.803492	2	longlist
1290	ENSG00000072736	NFATC3	18482	1	0	1	1	0	1	1	-0.0907967	-0.479322	-0.591384	-0.981111	-0.677615	-0.269093	-0.414327	-0.639867	-0.534314	-0.891993	-0.00218767	0.177157	0.0632728	0.394761	-0.146001	0.216937	0.118331	0.686118	-0.224057	0.249322	0
1291	ENSG00000072756	TRNT1	3212	0	0	1	0	0	1	1	-0.446434	-0.523487	-1.10133	-0.769665	0.0113755	-0.753881	-0.394795	-0.51418	-0.309776	-0.355029	0.0311757	-0.11228	-0.0156737	0.0494091	-0.125855	0.526386	0.0449265	0.0183383	0.558317	0.0295327	0
1292	ENSG00000072778	ACADVL	16654	1	0	1	1	0	1	1	-0.0734924	0.622694	1.17996	0.724986	1.0676	1.03195	0.963042	0.960727	1.28146	1.37368	-0.368293	-0.305274	-0.404193	-0.133843	-0.653253	-0.373374	-0.273784	-0.295786	-0.334216	-0.158489	0
1293	ENSG00000072786	STK10	6565	1	0	1	1	0	1	1	-0.669722	1.60636	0.235581	0.230041	1.46966	0.45	0.886611	1.14935	-0.345642	0.202391	0.0654596	0.215501	0.0980122	0.163691	-0.360755	-0.0445676	-0.02012	0.423563	-0.322302	0.233272	0
1294	ENSG00000072803	FBXW11	6564	1	0	1	0	0	1	1	0.793919	0.48232	0.46203	0.391356	0.388817	0.909437	0.609946	1.27836	0.929815	0.869084	-0.178052	0.110539	-0.0235262	0.450441	-0.1708	-0.206434	-0.0869919	0.0240013	0.140447	0.114983	0
1295	ENSG00000072832	CRMP1	6843	0	0	0	1	0	0	1	1.47079	-1.13105	-1.56385	-0.095939	-1.38376	-0.0774203	-0.835221	0.649299	-1.27277	-2.11363	-0.0696917	0.0160373	0.0197073	0.0762664	0.0418339	-0.310267	-0.271526	-0.0135029	-0.293172	0.228107	0
1296			6844	0	0	0	1	0	1	1											0.386047	0.00285395	0.0476577	0.0371124	0.557292	-0.010625	-0.301814	-0.0328657	-0.160101	0.459886
1297			6845	0	0	0	1	0	0	1											0.0527615	0.3742	-0.374287	0.0735547	-0.136084	0.0665098	0.161849	0.341738	-0.443229	0.424112
1298	ENSG00000072840	EVC	6842	1	0	1	1	0	1	1	0.329235	-0.366811	0.0644079	-0.918699	1.56229	0.139249	0.709999	-1.20275	0.824772	-0.370588	-0.162034	0.332745	-0.182767	-0.0872206	-1.06321	0.0307131	0.13802	0.820481	-0.321775	0.12706	0
1299	ENSG00000072849	DERL2	16623	1	0	0	1	0	1	1	-0.377546	0.034274	-0.336991	0.00902524	0.156607	-0.147882	-0.205325	-0.470676	-0.0446833	0.00872386	-0.00231471	0.0942942	0.140079	0.290384	-0.0448474	-0.121911	-0.100381	0.350837	-0.040619	0.0410496	0
1300	ENSG00000072858	SIDT1	3809	1	0	1	1	0	1	1					6.60587						-0.323781	-0.76822	-0.465867	-0.285554	-0.570995	0.112625	-0.0421835	-0.106358	-0.643117	0.222429	0
1301	ENSG00000072864	NDE1	18090	1	0	1	0	0	1	1	1.34677	0.972039	1.6137	0.918815	0.354052	1.58361	1.0812	1.40885	0.998781	0.696239	-0.0516523	0.4468	0.314444	0.317036	0.274812	-0.217468	-0.197002	0.249911	-0.11538	0.177218	0
1302			18091	0	0	1	0	0	1	1											-0.0123954	-0.022981	-0.247594	0.0905508	-0.304955	-0.317665	0.105207	0.0195717	-0.0972564	-0.00256135
1303			18092	0	0	0	1	0	0	0											-0.0572077	0.350579	0.260104	0.570773	0.349173	0.542443	-0.0682773	0.515524	0.171618	0.231336
1304	ENSG00000072952	MRVI1	11523	1	0	1	0	0	1	1	-4.79792	-4.7993	-1.79105	-2.41883	-1.62598	-0.791025	-2.90855	-3.16255	-3.44451	0.355314	-2.16102	-4.67488	-3.24304	-3.63539	-3.04891	-2.03502	-3.18482	-3.04128	-1.84431	-1.33473	0
1305	ENSG00000072954	TMEM38A	19258	1	0	1	0	0	1	1	2.8127	0.440886	1.42139	2.0196	1.44306	3.36145	3.15584	2.84366	1.52855	2.45962	-0.26742	-0.574717	-0.298503	-0.374948	-1.62808	-0.268771	-0.299034	-0.117369	-0.476769	-0.257445	0
1306	ENSG00000072958	AP1M1	19251	1	0	1	1	0	1	1	-0.00213469	0.339366	0.36771	-0.0953584	0.186266	0.395698	0.362984	0.397101	-0.113114	-0.183706	-0.0367035	-0.0648625	-0.0844069	-0.132801	-0.29959	-0.421273	-0.210757	-0.0916009	-0.258338	0.0843895	0
1307	ENSG00000073008	PVR	19664	1	0	0	1	0	1	1	-1.10809	0.583964	-0.350129	0.950918	1.0926	0.983017	1.07756	0.50432	-0.366936	0.143411	-0.312887	-0.39439	-0.746473	0.0414126	-1.11004	-0.193026	-0.309591	0.159687	-0.600568	-0.225614	0
1308	ENSG00000073060	SCARB1	14966	0	0	0	1	0	0	0	0.697495	1.28768	2.00785	0.850761	0.867866	1.21648	1.09343	0.952227	-0.0836451	1.40678	0.172004	-0.299754	0.0543512	-0.174565	0.181392	0.256612	0.281548	0.295058	0.33835	0.202782	0
1309			14967	1	0	1	1	0	0	1											-0.116913	-0.253048	-0.396732	-0.0397083	-0.162951	-0.328394	-0.125842	-0.143804	-0.112573	0.00803229
1310	ENSG00000073111	MCM2	3899	1	0	1	1	1	1	1	0.542033	-0.805006	0.354083	-0.645563	-1.85151	-0.45199	-0.970787	-0.273557	-1.87375	-1.02193	-0.61062	-0.282793	-0.428959	-0.800949	0.0415529	0.532771	-0.122026	0.0363919	0.0121045	-0.0155635	0
1311	ENSG00000073146	MOV10L1	1133	1	0	1	1	0	1	1					3.68167						0.611229	0.472084	0.341977	-0.260345	0.405349	0.992572	0.808037	0.415007	1.32736	0.699588	0
1312			1134	1	0	1	1	0	1	1											-1.02577	-1.94903	-2.35682	-1.87447	-1.04445	1.08214	-0.908731	-1.72475	-2.4703	0.840455
1313	ENSG00000073150	PANX2	1136	1	0	0	1	0	0	1	-0.676172	-2.98928	-0.576777	1.15397	0.0495553	0.8069	0.96791	-0.201324	0.469386	3.46431	0.369829	0.0403663	-0.241353	0.384471	-0.279525	0.450138	0.25582	-0.11364	-0.114825	0.391814	0
1314			1135	0	0	0	0	0	1	0											-1.07415	-0.776625	-0.794672	-0.483622	-0.58937	-0.455006	-0.413254	-0.667505	0.220936	0.381242
1315	ENSG00000073282	TP63	4230	1	0	1	0	0	1	1			2.70408								-0.691838	-1.76287	-2.82103	-1.52256	-0.900019	-0.396655	0.104134	-3.67141	-0.135702	-4.12309	0
1316	ENSG00000073331	ALPK1	7257	0	0	0	1	0	0	0	-2.75989	-3.86605	-2.47657	-0.00116152	2.14879	-2.29588	-4.92096	-4.18007	-0.27367	0.0443027	0.914885	-2.07994	0.442692	-1.56149	-0.84415	-0.234167	1.03126	-1.51084	-1.94429	4.31807	0	longlist
1317	ENSG00000073417	PDE8A	15609	0	0	0	0	0	1	1	-0.103923	0.281666	0.730049	0.721797	0.912338	0.862399	1.72957	0.352372	0.807209	1.14953	0.457738	0.340344	0.22419	0.653515	-0.204239	0.53257	0.739311	1.09489	0.407157	0.527636	0
1318			15610	1	0	1	1	0	1	1											-0.114471	-0.200368	-0.720546	-0.297814	-1.20773	-0.476003	-0.543232	-0.408461	-0.148792	-0.551852
1319	ENSG00000073536	NLE1	16934	1	0	1	1	0	1	1	-0.604013	-0.723004	-1.20079	-0.700619	-1.26045	-0.721332	-0.74406	-0.852622	-0.274332	-0.553968	-0.0707422	-0.109534	0.0328895	0.305859	0.154605	-0.227695	-0.235913	0.301486	0.0673346	0.422484	0
1320	ENSG00000073584	SMARCE1	17041	1	0	1	0	0	1	1	-0.14887	-0.703165	-0.565534	-0.226508	-0.700857	-0.25659	-0.92222	-0.260375	-0.206211	-0.986612	-0.209865	-0.231905	-0.0329268	0.156678	-0.221889	-0.0793933	-0.10396	0.0850488	-0.161565	0.113201	0
1321	ENSG00000073614	KDM5A	13985	1	0	1	1	0	1	1	-0.122951	-0.115736	-0.157864	-0.0782353	-0.048192	-0.258792	0.0335898	0.118318	-0.0180907	-0.361012	-0.0534917	0.167066	0.0379784	0.373356	-0.15857	-0.198986	0.0279937	0.0925869	-0.136182	0.176544	0
1322	ENSG00000073670	ADAM11	17154	1	0	0	1	0	1	0	1.90767	-2.03437		-2.18104	-1.42995	1.07256	-2.46893	-0.368453	0.786855	-1.11587	0.126859	0.0804917	-0.690265	0.262343	-1.70914	0.32048	0.329592	-0.536341	-0.0898223	0.154691	0
1323	ENSG00000073711	PPP2R3A	3965	1	0	1	0	0	1	1	-3.11549	-0.0395	-0.559007	-0.599108	-0.808584	-1.48376	-0.996369	-0.79782	-0.252261	-2.14282	1.23718	-0.0523619	-0.206393	0.0989756	0.16735	-0.0108487	0.219365	0.496522	-0.73052	0.320716	0
1324	ENSG00000073712	FERMT2	15977	0	0	1	1	0	0	0	-0.889618	-0.622455	-1.43356	-1.02783	0.504641	-0.521557	0.631949	-1.05949	-1.25681	1.03402	-0.0298987	0.203895	0.529371	0.514608	-0.125302	0.00192786	0.195782	0.219869	-0.352239	0.251894	0
1325			15978	0	0	0	0	0	1	1											0.264636	0.237995	0.259962	0.38082	0.101516	0.131599	0.268796	0.67181	0.335772	0.443615
1326	ENSG00000073756	PTGS2	2809	1	0	1	1	0	1	1			6.91993	1.31291	4.00139			-4.22546			-0.893015	-1.17502	-0.42796	-0.275938	-0.633179	-1.51849	-0.291591	-0.102827	-1.64676	-0.362427	0
1327	ENSG00000073792	IGF2BP2	4204	0	0	0	1	0	0	0	-1.02276	-0.433337	-0.741108	0.602994	-0.432249	0.142599	-0.973259	1.03314	-0.884478	-0.725324	-0.158721	0.0835255	0.0904215	0.174249	0.262133	-0.0213781	-0.0932167	0.398348	-0.501811	0.216755	0
1328	ENSG00000073803	MAP3K13	4200	1	0	1	0	0	1	1	0.314915	-0.316393	0.548676	1.0331	-0.0211895	-0.000702081	-0.0346941	0.848722	-0.287049	-0.277604	-1.17229	0.0581948	-0.949688	0.115846	0.12356	-0.188184	-0.267177	0.142469	-0.261615	-0.0916138	0
1329			4199	0	0	0	0	0	1	1											-0.594518	-0.947556	-0.172382	-0.685453	-0.763248	-0.524915	-1.17404	-0.449246	0.195782	0.514386
1330	ENSG00000073849	ST6GAL1	4216	0	0	0	0	0	1	1	-2.21103	-1.09848	1.27535	-0.853449	0.51058	-1.14476	-1.38092	0.703754	-3.73546	-2.09063	5.53064	1.75653	1.34756	3.9927	4.34815	2.10873	2.45101	4.44944	2.34485	2.94873	0	longlist
1331	ENSG00000073910	FRY	13607	1	0	1	1	0	1	1	-0.946159	-2.2925	-0.872885	0.73904	0.965942	0.635669	0.450616	0.606599	1.95455	0.879404	-0.0715853	-0.0536101	-0.0820164	0.170739	-0.255063	0.154645	-0.0816609	0.109302	-0.0713604	0.340151	0
1332	ENSG00000073921	PICALM	12270	1	0	1	0	0	1	1	-0.554451	0.11428	-0.914196	-0.458422	0.327487	-0.576791	-0.0004855	-0.368368	-0.435878	-0.12348	-0.121851	-0.0967755	0.000702192	0.177002	0.0390965	-0.0361398	-0.00523464	0.269516	-0.0705837	0.175653	0
1333	ENSG00000074047	GLI2	5025	1	0	1	0	0	1	1	-0.608665	-0.677561	-1.46094	-2.2276	-1.96658	-1.49552	-1.54322	-3.20191	-1.1495	-1.65015	-1.39179	-2.38495	-0.761085	-0.481583	-0.0577647	0.391647	0.283352	0.202261	-0.214742	0.241157	0
1334			5026	0	0	0	1	0	0	0											-3.00238	-4.39287	-3.76036	-2.90768	-4.409	-3.34079	-3.3165	-3.95667	-2.88197	-0.194623
1335			5027	0	0	0	1	0	0	0											0.0308934	-0.342773	-0.476918	-0.183808	0.0583182	0.271936	0.239345	-0.781386	0.00893544	0.395958
1336	ENSG00000074054	CLASP1	5029	0	0	0	1	0	0	0	0.708654	0.553647	0.57387	0.304073	0.0773123	0.826296	0.701431	1.74505	-0.121883	-0.131553	-0.118412	0.336027	0.167961	0.482757	0.147987	-0.0375435	0.17499	0.830897	-0.1551	0.117951	0
1337			5030	1	0	1	0	0	1	1											-0.0147562	0.0103464	0.0596337	-0.0140504	0.0200717	-0.111006	-0.109833	0.0562894	-0.0217569	0.0114445
1338	ENSG00000074071	MRPS34	17888	0	0	0	1	0	0	1	-0.0181202	0.0527581	0.774539	-0.343441	-0.551981	-0.00196978	-0.33365	-0.147361	-0.263119	-0.0720764	0.0156408	0.541603	-0.00847225	0.38715	-0.0721671	0.0380772	-0.043932	0.24009	-0.00370439	0.272601	0
1339			17887	0	1	0	1	0	0	0											-0.995726	-0.676505	-0.95691	0.132026	-0.888635	-0.239015	-0.603975	-0.683114	-0.198068	-0.649559
1340	ENSG00000074181	NOTCH3	19234	1	0	0	1	0	1	1	0.659993	-0.49148	0.664357	-0.561716	1.43706	0.286125	0.224706	-0.148532	-0.746179	0.0658487	0.438012	0.441072	0.170466	0.237595	-0.217145	0.68881	0.278683	0.255468	0.34595	0.672665	0
1341	ENSG00000074266	EED	12271	1	0	1	0	0	1	1	-0.0904501	-0.758155	-1.02423	-0.953792	-0.900639	-0.970308	-1.0104	-0.44597	-0.405166	-0.913641	-0.0763373	0.498817	0.693015	0.448114	-0.103781	-0.0608318	0.0266149	0.309787	-0.175963	0.0844933	0
1342	ENSG00000074317	SNCB	6611	1	0	1	1	0	1	1	4.47845		7.00291		5.28557	4.17023	6.04597	5.9945			1.65048	-0.295608	0.279736	0.464395	1.26601	1.55627	1.68057	1.41419	1.24937	1.11222	0
1343	ENSG00000074319	TSG101	11579	1	0	1	1	0	1	1	0.138289	0.530268	-0.223063	0.411753	0.645095	0.248421	0.225121	0.6615	-0.0152189	0.522172	-0.101799	0.270089	0.395524	0.156944	-0.238046	-0.435136	-0.0283381	0.326266	0.18453	0.100407	0
1344	ENSG00000074370	ATP2A3	16579	0	0	0	0	0	1	1	-3.94375	-2.40605	-3.35385	-2.14476	-1.41439	-0.746365	-3.56215	-2.87068		-6.82459	0.843356	0.0361735	0.0671496	1.24752	1.8263	2.15435	0.911136	2.23758	2.39448	0.665999	0
1345	ENSG00000074410	CA12	15371	1	0	1	1	0	1	1	1.03979	3.24708	1.748	3.83549	3.50859	2.71524	4.68286	2.60157	2.87202	7.38898	-0.225276	-1.93315	-1.69714	-1.55868	-2.36084	0.196058	0.598603	-0.172115	-1.16073	-0.806893	0
1346	ENSG00000074416	MGLL	3902	1	0	1	0	0	0	0	3.25562	3.96393	5.23283	0.119549	4.78932	2.41446	2.44051	2.26644	4.20105	5.93993	-0.95085	-1.05177	-0.99122	-0.725942	-1.54182	-0.387006	-0.817936	-0.685633	-0.970224	-0.080984	0
1347	ENSG00000074527	NTN4	14652	1	0	1	1	0	1	1	-1.71958	-4.51178	-0.337764	0.000475035	1.37916	1.94337	-2.03439	-1.97409	-0.0154424	-3.44974	1.17847	-0.0186062	-0.0170932	0.0509947	-0.246119	-0.286093	0.0304323	-0.107885	-0.0147584	0.130418	0
1348	ENSG00000074582	BCS1L	5436	1	0	1	0	1	1	1	0.0812036	-0.0947388	-0.890945	-0.508727	-0.504113	-0.0467039	0.278428	-0.0207284	0.0605924	0.143768	-0.214726	0.214094	0.125547	0.176438	-0.386925	-0.0749702	-0.186926	-0.025876	-0.296702	0.0302671	0
1349			5437	0	0	0	1	0	0	0											-0.506073	-1.2262	-1.39992	0.104149	-0.147563	0.110374	0.0314165	-1.39295	-0.126058	0.107397
1350	ENSG00000074590	NUAK1	14714	1	0	1	0	0	1	1	-1.01134	-0.115792	0.844253	-1.37922	-0.528287	-3.00083	-4.61029	-1.50057	-0.542005	-3.38827	1.27882	0.832188	0.36708	0.377702	2.04975	1.01398	1.68956	0.842964	1.02081	1.73689	3
1351	ENSG00000074603	DPP8	15400	1	0	1	0	0	1	1	0.241971	0.75529	0.699862	0.551493	1.16863	0.652731	1.16917	0.784468	0.887058	1.61085	0.0217011	0.0715143	-0.14656	0.0166521	-0.12136	0.00128599	-0.221313	-0.115736	-0.232792	0.128569	0
1352	ENSG00000074621	SLC24A1	15402	1	0	1	0	0	1	1	-1.1366	0.203974	-0.617532	-0.454174	0.755755	-0.374328	0.232405	-0.479676	0.191382	1.05996	-1.41812	-1.92734	-0.421903	-1.30977	0.717283	0.401787	0.657662	-0.236989	0.764842	0.0885825	0
1353	ENSG00000074657	ZNF532	20275	1	0	1	0	0	1	1	0.49817	-0.907673	-0.791436	-0.0739201	-0.811595	-0.934307	-0.748064	-0.150008	-1.47616	-0.796417	0.524283	1.20824	0.787557	0.401499	4.30714	3.88421	4.30064	2.89396	3.88433	4.34024	0
1354	ENSG00000074660	SCARF1	16523	1	0	1	1	0	1	1				1.05442							0.216347	0.564725	0.204746	0.940533	0.649875	0.635943	0.940031	0.761615	0.904351	1.37829	0
1355	ENSG00000074695	LMAN1	20280	1	0	1	1	0	1	1	-1.63086	-0.670951	-1.22581	0.00543214	0.781076	-0.592444	-0.329506	-0.243891	-0.782164	0.067195	0.0246485	0.054988	-0.154783	-0.146388	-0.227546	-0.241634	-0.19537	-0.22146	-0.43275	0.17558	0
1356	ENSG00000074696	HACD3	15401	0	0	0	1	0	1	0	-0.338338	0.28323	-0.467909	-0.398456	-0.567621	-0.297653	-0.274503	0.202021	-0.213904	0.160092	0.0210992	-0.0790311	0.0510337	0.0636821	0.192533	-0.104864	0.193951	-0.0213114	0.0777823	0.0563922	0
1357	ENSG00000074706	IPCEF1	9861	0	0	0	1	1	0	0	2.49781		3.10214	2.58775	3.11504	1.47521				3.41198	-2.00383	-1.65307	-0.0653475	-2.86954	-1.37768	-0.301699	-0.326352	-1.19523	-1.31198	0.17762	0
1358	ENSG00000074755	ZZEF1	16580	0	1	0	0	0	0	0	-0.153116	0.0980338	0.0376818	0.224263	0.112238	-0.00438254	0.357883	0.244885	0.104289	-0.0113328	-0.895147	0.0744406	-0.848182	-0.0683811	0.911032	0.26824	0.263952	0.0474039	0.312252	0.0365378	0
1359			16581	0	0	0	1	0	0	0											-0.347428	-1.3405	-1.57439	-0.505573	-0.00131786	0.306183	-0.0371874	-1.08469	0.0348207	-0.185469
1360			16582	1	0	1	0	0	1	1											0.0080259	-0.0160135	-0.10314	0.141312	-0.035708	-0.109304	0.0326791	0.298117	-0.0979205	0.0773028
1361	ENSG00000074800	ENO1	1378	1	0	1	0	0	1	1	-0.702662	-0.171275	-0.184024	-0.568158	-1.24907	-1.38065	-0.375918	-0.291765	-1.29083	-1.40438	0.538917	0.0379185	0.244199	0.511924	0.438793	0.164329	-0.0839439	0.571535	-0.562513	0.948422	0
1362	ENSG00000074855	ANO8	19274	0	0	0	0	0	1	1	1.63638	0.795522	1.57696	0.853265	0.469807	1.25928	0.79689	1.39658	1.16009	-0.0729175	0.0229826	-0.300205	0.0523217	-0.329001	-0.918447	-0.221374	-0.48133	-0.441214	-1.20038	0.125591	0
1363	ENSG00000074935	TUBE1	9677	1	0	1	1	0	1	1	-0.393771	-0.897377	-0.670537	0.20293	-0.400035	0.328048	-0.625297	0.255161	0.247737	0.0908995	-0.19022	0.259407	0.103623	0.30355	0.0776778	-0.042479	0.636576	0.544353	-0.109541	0.146041	0
1364	ENSG00000074964	ARHGEF10L	1488	0	0	0	0	0	1	0	1.22618	-0.749049	0.431438	-0.408011	-0.47738	0.881615	1.01583	0.299766	0.74615	-0.259707	1.50628	0.954313	0.869714	0.979982	0.730057	2.31796	1.84526	2.08745	-0.491873	1.8347	0
1365	ENSG00000074966	TXK	7014	1	0	1	0	0	1	1									-3.63532		-3.30426	-2.26966	-4.40185	-2.38477	-2.00243	-2.45967	-2.13468	-3.10872	0.0878437	-1.07195	0
1366	ENSG00000075035	WSCD2	14735	1	0	1	0	0	1	1	-8.33465	-13.3596	-4.62538	-8.96773	-3.17098	-9.66918	-7.87211	-9.90204	-6.42798	-15.6068	2.2945	2.9521	0.513105	0.54498	0.446963	1.07995	0.329866	4.24255	1.05147	3.05392	0
1367	ENSG00000075043	KCNQ2	499	0	0	0	1	0	0	0	6.27854	-0.107815	-0.182662	1.2658	-2.33716	2.74202	1.55148	3.03904	4.61156	1.59958	-2.44751	-3.20121	-2.67032	-1.36027	-3.22923	-0.631019	-1.21698	-1.18936	-1.20194	0.203316	0
1368	ENSG00000075089	ACTR6	14672	0	0	0	0	0	1	1	1.19375	0.510642	0.240288	0.517897	0.573078	0.91977	0.82518	1.10835	1.23339	0.531554	-0.467745	0.106562	-0.0265151	-0.173823	-0.532614	0.303223	0.119467	-0.0987602	0.922271	-0.0427777	0
1369			14673	1	0	1	1	0	0	1											0.0432806	0.563397	0.849087	0.821695	0.345357	-0.0634683	0.00763455	0.723268	-0.12131	-0.119925
1370	ENSG00000075131	TIPIN	15407	0	0	1	0	0	1	1	-0.121214	0.160805	-0.174126	-0.513541	-0.782463	-0.245663	0.0659037	0.0281004	-0.559811	-0.561706	-0.231445	0.172321	0.0967707	0.236357	-0.205901	0.146549	-0.117493	-0.150029	-0.317775	0.0265251	0
1371	ENSG00000075142	SRI	8088	1	0	0	1	0	1	1	2.35028	2.93486	2.90849	2.44591	2.27235	2.10282	3.00122	2.57479	3.07261	2.50248	-0.325585	-0.0317466	-0.0481439	0.11171	-0.321965	-0.390177	-0.175875	0.141117	-0.476109	-0.296785	0
1372	ENSG00000075151	EIF4G3	1523	1	0	1	0	0	1	1	0.403647	-0.212597	0.479065	0.451511	-0.0298492	0.573146	0.39435	0.581356	-0.368508	-1.22685	-3.0973	-3.73488	-3.39169	-3.37408	-2.4819	-1.76563	-2.26803	-2.40912	-2.27824	-0.624903	0
1373			1524	1	0	1	0	0	1	1											-0.361217	0.12585	-0.0198281	0.11264	0.399677	-0.112141	0.0581825	0.339499	-0.0447224	0.47562
1374	ENSG00000075188	NUP37	14687	0	0	0	0	0	1	0	0.00308473	-0.0654466	-0.308704	-0.394184	-0.347263	-0.506329	-0.250901	-0.153966	0.108608	-0.51578	-0.154405	0.076238	0.00162644	0.307612	-0.198217	-0.22308	0.063248	0.194811	-0.299754	-0.0103954	0
1375	ENSG00000075213	SEMA3A	8074	1	0	1	0	0	1	1	-0.0562955	-0.80245	1.8066	1.69907	-1.22366	-2.13289	-0.656228	-2.12138	-0.996839	-0.393613	-0.210776	0.507806	0.643479	0.209995	0.153005	-0.0154471	0.271321	1.44267	0.0329257	-0.285169	0
1376	ENSG00000075218	GTSE1	1106	1	0	1	0	0	1	1	0.939132	-0.0940381	0.506383	-0.729288	-0.854837	0.0755007	-0.197056	0.154336	-0.999209	-0.0872581	0.07689	0.187136	0.0177513	-0.0540187	-0.0477406	0.155785	0.200135	0.188347	-0.101217	0.104876	0
1377	ENSG00000075223	SEMA3C	8069	1	0	1	0	0	0	1	-5.83797	-2.84506	-1.27048	-1.51888	-0.856477	-5.92338	-15.1043	-11.5555	-3.2747	-9.79162	0.152362	0.681661	0.400985	0.725028	0.233846	3.091	3.23646	4.85724	0.566624	0.638302	0
1378	ENSG00000075234	TTC38	1105	1	0	0	1	0	1	1	-0.400413	-0.429132	-0.261297	-0.813668	0.232419	0.0832842	0.219428	-0.0585641	-0.626704	0.00447161	-0.497592	-0.771964	-0.631954	-0.567406	-1.12823	-0.823401	-0.483871	-0.308292	-0.389737	-0.280561	0
1379	ENSG00000075239	ACAT1	12340	1	0	1	1	0	1	1	0.530465	1.0461	-0.395569	-0.61141	1.05519	0.324127	0.870849	0.632014	0.832199	1.23307	-1.36247	-0.637155	-0.907282	-0.726379	-1.19867	-0.299826	-0.630298	-0.628269	-0.512092	0.176614	0
1380	ENSG00000075240	GRAMD4	1113	0	0	0	1	0	1	1	1.06584	1.15615	1.53524	0.967222	1.05101	1.06421	0.481535	0.715442	1.17924	1.02256	-0.197554	-0.558155	-0.00797166	0.035899	-0.0948276	0.130746	0.139661	-0.00801016	0.124791	0.147102	0
1381	ENSG00000075275	CELSR1	1112	1	0	0	0	0	1	1	-3.17694	1.05483	0.355739	1.39891	0.651197	-0.01313	0.080584	-0.321144	0.0715541	1.48284	3.74384	0.00933344	-0.13383	0.163383	-0.0786253	1.48314	1.5607	2.28745	2.83706	0.171168	0
1382			1109	0	0	0	1	0	0	0											-0.550855	-0.0849608	-0.21292	-0.107684	-0.311663	0.0190533	0.194305	-0.475197	-0.441378	0.162395
1383			1110	0	0	0	1	0	0	0											-0.469169	0.283692	-0.324133	0.446771	-0.274528	0.138575	0.377546	-0.014897	0.342631	0.280207
1384			1111	1	0	0	0	0	0	0											-1.02098	0.562832	-0.341087	0.0426371	-0.124326	-0.10784	0.0907492	0.178653	0.281008	0.0477508
1385	ENSG00000075292	ZNF638	4739	1	0	1	0	0	1	0	-0.144259	-0.803585	-0.973005	-0.677513	-0.919924	-0.636488	-0.693434	-0.453602	-0.361905	-1.09245	-0.232926	0.0814525	1.06048	0.571702	0.169702	-0.146632	0.0837926	-0.0579849	0.206176	-0.0767132	0
1386	ENSG00000075303	SLC25A40	8086	1	0	1	0	0	1	1	1.24145	0.846576	1.50541	0.448935	0.420298	0.274105	0.707157	0.408304	1.00935	0.679097	0.0447439	0.0566778	0.0364571	0.194707	-0.331558	-0.0900082	-0.138125	0.153385	-0.0943553	0.131501	0
1387	ENSG00000075336	TIMM21	20308	0	0	0	0	0	1	0	-0.0897238	-0.474803	-0.45639	-0.427546	-0.251496	-0.333963	0.0562355	-0.256439	0.125379	-1.11348	-0.109532	0.486542	0.327477	0.363699	-0.198225	0.00427336	-0.00677833	0.219395	0.12662	0.740785	0
1388	ENSG00000075340	ADD2	4726	1	0	1	1	0	1	1	2.16576	1.14639	-1.94773	0.144545	-2.55236	1.03035	-1.17903	0.702613	0.607853	-0.915428	0.119661	0.539432	0.26716	0.19506	0.011514	0.125366	0.2359	0.431812	-0.090939	0.55962	0
1389	ENSG00000075391	RASAL2	2757	1	0	1	0	0	1	1	-0.0274482	-0.815048	-0.13431	0.102917	-0.899756	-1.40045	-1.42125	-1.16272	-2.16158	0.168674	0.127279	-0.0804458	0.189861	0.303032	-0.0529403	-0.215461	0.174927	0.140081	-0.0791748	0.0678739	0
1390	ENSG00000075399	VPS9D1	18771	1	0	0	1	0	0	0	-0.107514	0.212169	0.379035	0.249078	0.00257875	0.788285	0.414607	0.311752	0.9754	0.541045	-0.189658	-0.438648	-0.599364	-0.129872	-0.652179	-0.191332	-0.374373	-0.219694	-0.22927	-0.0519814	0
1391	ENSG00000075407	ZNF37A	12813	1	0	1	0	0	1	1	-0.749346	-0.0600339	0.255523	-1.56311	-1.1428	-0.906053	0.200793	0.18419	-0.0233342	-1.24254	-1.62208	-1.64547	-4.26413	0.753277	-0.0893002	-0.707631	-2.93072	0.0724349	-3.64844	-0.677594	0
1392	ENSG00000075413	MARK3	16405	1	0	1	1	0	1	1	0.249253	-0.20248	-0.645314	0.0396078	0.0277785	0.262476	0.298696	0.0537499	0.0110458	-0.0581744	-0.091865	-0.0816435	-0.127402	-0.264149	-0.102269	-0.184563	-0.177222	-0.191969	-0.552014	0.0965646	0
1393	ENSG00000075415	SLC25A3	14665	1	0	1	1	0	1	1	-1.16867	-0.255141	-1.09148	-1.23988	-0.763418	-1.24379	-1.01794	-0.923533	-0.515356	-0.765627	-0.263155	-0.0773029	-0.132222	0.123815	-0.17845	0.0868523	0.105129	0.135685	-0.108841	0.182974	0
1394	ENSG00000075420	FNDC3B	4134	1	0	1	0	0	1	1	-0.98713	0.780702	0.215467	1.89849	2.23852	0.0803459	-0.16229	0.578562	-0.66025	1.33774	-0.0230878	0.0519514	-0.00903942	0.096713	-0.201475	-0.130298	-0.00721716	0.13119	-0.137552	0.143572	0
1395	ENSG00000075426	FOSL2	4520	1	0	1	0	0	1	1	-3.32337	0.370924	-1.14391	-0.0222073	2.30577	-2.4824	-0.261428	-1.04301	-2.16635	-2.52939	-0.144897	-0.237755	-0.106057	-0.0645091	0.176338	-0.0773355	-0.177341	-0.00668008	-0.0820372	-0.0224384	0
1396			4521	0	0	0	1	0	0	0											1.45083	-2.35585	-1.46367	-1.52942	-3.84495	-0.0619064	-1.05755	0.375176	-0.600921	2.16444
1397	ENSG00000075461	CACNG4	17408	1	0	0	1	0	0	0	0.924543	1.15961	1.22555	3.12799	-0.264038	1.53949	0.508709	1.45084	2.65435	1.71316	1.89004	0.000566426	-0.00854711	-0.130612	-1.00113	-0.297852	-0.213469	-0.424643	-0.086079	-0.0323441	0
1398			17409	0	1	0	1	0	0	0											-0.521115	-0.597334	-0.612666	0.347237	0.22844	0.148799	0.470375	-0.418201	0.29188	0.0760278
1399	ENSG00000075539	FRYL	7019	1	0	1	0	0	1	1	0.901208	0.860994	0.380513	1.00066	0.527621	0.628454	1.0441	0.933678	0.817006	0.585092	0.0137657	0.393114	0.217945	0.776292	0.321924	0.21259	-0.0544053	0.687636	-0.0993058	-0.0222113	0
1400	ENSG00000075568	TMEM131	4891	0	0	0	1	0	0	0	0.794009	0.769226	-0.0174075	0.202549	0.975952	1.49798	0.944624	1.16251	0.939634	1.1059	0.198022	0.47208	-0.549284	0.00156831	-0.122172	0.146405	0.200117	-0.181055	0.460761	0.176975	0
1401			4892	1	0	1	0	0	1	1											0.0620575	-0.153115	-0.0561205	-0.126295	0.0811512	0.0304159	-0.150427	0.108369	-0.133507	-0.111598
1402	ENSG00000075618	FSCN1	7696	1	0	1	0	0	1	1	0.165793	1.39316	0.784018	0.788554	0.342955	0.640481	-0.207214	0.479475	-0.361893	1.01048	0.246249	0.169797	0.115559	0.344818	0.201262	0.282797	0.67945	0.775442	1.01233	0.294762	0
1403			7697	0	0	0	1	0	0	0											-0.0261274	-0.452689	-0.26027	0.0443207	0.34123	0.351117	0.107999	-0.0286236	0.583742	0.373621
1404	ENSG00000075624	ACTB	7695	1	0	1	1	0	1	1	-0.280324	0.658333	0.23314	0.107972	0.232474	-0.455949	0.118013	-0.896659	-0.568789	-0.454625	-0.0293	-0.240497	0.0709014	0.169782	-0.384388	0.149689	-0.0569909	0.121825	-0.336344	0.084147	0
1405	ENSG00000075643	MOCOS	20202	1	0	0	1	0	1	1	-2.75214	-1.44274	0.0670881	-1.23355	-0.95097	-0.284927	-1.21594	-2.09882	-1.39559	-1.99741	0.442872	0.133781	-0.631637	-0.0350166	-0.464886	0.388357	0.486876	0.337839	0.194342	0.00697057	0
1406	ENSG00000075651	PLD1	4132	0	0	0	0	0	1	1	-2.06512	1.87797	-0.36441	0.497035	3.02534	-0.613766	0.661856	-0.0600714	-0.044127	1.01431	2.69515	-0.503436	-0.0300134	0.864414	0.0873313	0.905622	1.25803	0.332584	1.33139	1.32872	0
1407	ENSG00000075702	WDR62	19474	1	0	1	1	0	1	1	1.00542	-0.353327	1.12309	-0.283182	-0.23665	0.822091	0.477466	0.226253	-0.266613	0.115009	-0.0305887	-0.015269	0.0116494	-0.0717332	-0.261562	-0.419475	-0.000120711	0.0316272	0.15357	-0.100906	0
1408	ENSG00000075711	DLG1	4295	1	0	1	1	0	1	1	0.357133	0.0878402	-0.680362	0.27292	0.772926	0.217893	-0.005975	1.10409	-0.378603	0.382443	0.460916	0.39152	0.144312	0.241886	0.896371	0.439837	0.716117	1.03202	0.405385	0.59915	0
1409	ENSG00000075785	RAB7A	3920	1	0	1	0	0	1	1	0.914892	1.43175	0.931645	1.10911	0.84027	0.87592	0.849439	1.09066	-0.585752	1.47586	0.0688354	-0.0331061	0.136316	0.447847	0.0262043	-0.175417	-0.143406	-0.120254	0.124592	0.299457	0
1410	ENSG00000075790	BCAP29	8270	1	0	1	1	0	1	1	1.12656	1.41003	1.09665	1.60896	2.08658	1.92951	1.65436	1.04182	2.05296	1.68846	0.0719945	-0.233149	-0.0215492	0.113569	-0.447758	-0.377057	-0.142923	0.0955335	0.0730283	0.121364	0
1411	ENSG00000075826	SEC31B	13154	0	0	1	0	0	1	1		-2.35433	-0.872064	-1.3884	-2.82964	-1.26564	-1.24897	-0.883657	0.154049	-0.65356	-0.0711456	-0.925126	-1.17654	-0.515008	-1.74803	0.100394	0.0382715	-0.219903	-1.05797	0.259158	0
1412	ENSG00000075856	SART3	14738	0	0	0	1	1	0	0	-0.119661	-0.585396	-0.556384	-0.360616	-0.743227	-0.446214	-0.621299	-0.194797	-0.18572	-0.777297	-0.262362	-1.06796	-0.872404	-0.0831893	-0.164278	-0.0805391	-0.00123897	-0.242561	-0.918524	-0.0236595	0
1413			14739	1	0	1	1	0	0	1											-0.211621	0.603951	0.604239	0.585568	0.492027	-0.239144	-0.0123385	1.11794	0.462989	0.187024
1414			14740	0	0	0	0	0	1	0											0.124468	-0.00408078	-0.0253273	0.183633	-0.189855	0.0889213	0.21057	0.196984	0.00455456	0.227005
1415	ENSG00000075884	ARHGAP15	5092	1	0	1	0	0	1	0		-6.07773		-2.39871	-7.13032		-6.95256				0.041544	-0.943652	-0.520325	-0.615631	-0.518238	0.346842	0.0405641	-0.418909	-0.00646793	0.188017	0
1416	ENSG00000075914	EXOSC7	3457	0	0	0	0	0	1	0	-0.432708	-0.335979	-0.56329	-0.192607	-0.689739	-0.491362	-0.637597	0.0582481	-0.388871	-0.420668	-0.018668	0.0831953	-0.118776	0.0791455	-0.417371	0.398453	-0.0988432	-0.0481162	0.249133	0.553385	0
1417			3458	1	0	0	1	0	0	0											0.0386918	-0.149152	-0.142502	0.743684	-0.0771263	0.143643	-0.0171342	0.194676	-0.0293187	0.293471
1418	ENSG00000075945	KIFAP3	2726	1	0	1	1	0	1	1	0.1799	1.17241	1.95017	0.631419	1.8916	-0.0702455	0.830466	0.6079	-0.0148139	0.290703	0.0481603	0.447683	0.387105	0.912735	-0.216387	-0.0448931	0.0170032	0.287651	-0.0845315	0.103739	0
1419	ENSG00000075975	MKRN2	3284	1	0	1	1	0	1	1	-0.0176611	-0.0715318	0.242318	0.266931	-0.0195966	-0.259565	-0.252861	0.146488	-0.220882	-0.028616	-0.260537	-0.203975	-0.0969676	-0.0651819	-0.619469	-0.229246	-0.268571	0.0376298	-0.376696	0.0545215	0
1420	ENSG00000076003	MCM6	5080	0	0	0	0	0	1	1	-0.290484	-0.536657	-0.889642	-1.27343	-1.73773	-0.814949	-0.953445	-0.741146	-1.25991	-1.13687	-0.0433877	0.127121	0.100643	0.958385	0.0362331	-0.0965457	0.310025	0.74216	0.675325	-0.214756	0
1421	ENSG00000076043	REXO2	12391	1	0	0	1	0	1	1	-1.46361	-0.0831477	-1.53913	0.0990145	1.55245	-0.0174189	0.346402	-0.828351	-0.624046	1.22626	0.0427652	0.298189	0.649049	0.989768	0.0370616	-0.266265	-0.0987382	0.856774	-0.300629	0.0956454	0
1422	ENSG00000076053	RBM7	12390	1	0	1	1	0	1	1	-0.835872	-9.52998	-1.54755	-0.951024	0.878788	-0.507823	-0.283982	-12.9786	-0.84667	0.155646	0.147559	7.45392	0.556689	3.86182	-0.232913	0.117617	0.211569	5.24816	0.135235	0.332568	0
1423	ENSG00000076108	BAZ2A	14483	0	0	0	1	0	0	1	-0.218433	-0.676978	-0.889159	-0.309107	-0.770417	-0.453486	-0.562445	-0.077475	-0.61153	-0.615951	-0.343526	-0.235031	0.0309007	0.162802	-0.559101	-0.127706	-0.348537	-0.283131	-0.253664	0.388309	0
1424	ENSG00000076201	PTPN23	3491	1	0	1	0	0	1	1	0.121669	0.374437	0.410479	0.133559	0.0779914	0.245327	0.0911878	0.182168	-0.525326	0.527856	-0.233612	-0.080192	0.064084	-0.0548309	-0.203904	-0.23107	-0.0182865	-0.261667	-0.127038	-0.111046	0
1425	ENSG00000076242	MLH1	3385	1	0	1	1	0	1	1	-1.03426	-0.304897	-0.183837	-0.805321	-0.675175	-0.323799	-0.205412	-0.182607	-0.266245	-0.452355	0.550869	0.0947964	0.40893	0.675251	0.505266	0.128866	0.206668	1.29524	0.0103244	0.275752	0
1426	ENSG00000076248	UNG	14752	0	1	0	0	0	0	0	0.650969	-0.370257	0.253551	-0.207887	-0.618017	-0.325069	-0.382115	-0.178161	0.573942	0.161597	-1.74692	-0.868201	-0.0411264	0.162978	-1.20402	-0.309618	-0.580124	1.93196	-1.15425	0.000485431	0
1427			14751	1	0	1	1	0	1	1											-0.131221	-0.172909	-0.00230061	0.15812	-0.0568593	0.0886809	-0.118373	-0.210983	-0.248102	0.0740485
1428	ENSG00000076321	KLHL20	2742	1	0	1	0	0	1	1	0.314707	0.37301	0.542449	0.865544	0.678596	0.480233	0.378816	0.3061	0.636395	1.21279	0.78678	0.228518	0.410979	0.291356	-0.0556961	-0.140575	-0.0189943	0.32802	0.2063	0.122191	0
1429	ENSG00000076344	RGS11	17779	0	0	1	1	0	1	1		1.2696	1.43873		2.55931	3.04015	4.40598	1.86122	-0.0233401	3.62723	-0.681376	-1.0775	-1.8057	-1.7404	-1.67526	-0.996661	-0.751828	-1.20672	-0.4783	-0.919187	0
1430	ENSG00000076356	PLXNA2	2946	1	0	1	0	0	1	1	-2.60105	-1.37183	-3.72894	-0.833688	-1.47256	-1.97265	-1.43021	-2.54674	-1.21022	-1.06708	-0.0982314	0.0655	-0.245697	0.00397409	0.153295	0.156706	-0.0916482	0.0761395	-0.118868	0.0185216	0
1431	ENSG00000076382	SPAG5	16863	1	0	1	1	0	1	1	0.526473	-0.418886	0.123905	-0.554872	-1.01633	-0.148445	-0.487074	-0.221387	-1.08336	-0.434547	-0.394817	-0.718371	-0.173564	-0.373448	-0.873272	-0.334337	-0.401208	-0.345342	-0.923736	0.261629	0
1432	ENSG00000076513	ANKRD13A	14770	1	0	1	1	0	1	1	-0.0570518	0.558327	-0.0201003	-0.203936	-0.0826006	-0.288019	-0.450891	-0.278552	0.042779	-0.428907	0.0078386	-0.193386	0.0283289	0.117414	-0.0832643	-0.167016	-0.106974	-0.00086163	-0.19061	0.126663	0
1433	ENSG00000076554	TPD52	10922	1	0	1	1	0	1	1	1.97809	1.16837	0.346526	1.06764	0.54355	2.81194	-0.520845	1.67083	2.06873	2.10992	-0.223053	0.399987	0.293128	0.329677	-0.15924	-0.141932	0.286773	0.662915	-0.807485	-0.299072	0
1434	ENSG00000076555	ACACB	14754	0	0	0	1	0	0	0	1.91689	-1.17921	1.10522	-0.519382	0.147531	0.221595	0.584254	-1.38573	1.89519	1.15935	0.54807	0.622189	0.29041	0.672923	-0.0266676	0.186498	0.343512	0.688724	-0.154091	0.174211	0
1435	ENSG00000076604	TRAF4	16873	1	0	1	1	0	1	1	0.758561	-0.000684237	0.78133	0.628797	-0.604822	0.672053	0.328544	0.848423	-0.409949	0.599364	-0.0492479	-0.0742504	0.00288692	0.0914538	0.105591	-0.161291	-0.108855	0.120391	-0.033281	-0.0140428	0
1436	ENSG00000076641	PAG1	10925	1	0	1	0	0	1	1	-0.260498	-0.44722	-0.284862	-0.334933	1.90846	1.03136	0.695368	0.729366	0.171012	1.79065	0.0315874	0.078315	0.0721345	0.155532	-0.746814	0.15641	0.825242	0.5224	-0.403859	0.441522	0
1437	ENSG00000076650	GPATCH1	19408	1	0	1	1	0	0	1	0.303779	-0.273115	-0.184523	0.0236292	-0.728165	0.326983	0.192628	0.139233	0.151368	-0.559488	-2.14282	-0.883088	-2.08658	-1.21141	-0.699147	-1.0211	-0.821524	-0.777001	-1.0814	-0.372456	0
1438	ENSG00000076662	ICAM3	19088	1	0	1	1	0	1	1	0.161662	1.37345	2.1956	0.22469	2.5183	-0.641873	1.20188	0.731812	0.030281	0.901092	-0.364926	0.548759	0.295345	0.162075	0.468831	-0.347521	0.528017	-0.0593204	1.2563	0.244419	0
1439			19087	0	1	0	1	0	0	0											-0.36551	0.248174	-0.119829	-0.0460832	0.0282293	-0.655468	-0.0367663	-0.266508	-0.211829	0.00279996
1440	ENSG00000076685	NT5C2	13224	0	0	0	0	0	1	1	-1.29353	-0.0505004	-1.23165	-0.873938	-0.550053	-1.14937	-1.08385	-0.48457	-0.587389	-1.04055	-0.0271847	0.28887	0.290893	0.535904	0.112176	0.433454	0.549161	0.395435	-0.0146322	0.782415	0
1441	ENSG00000076826	CAMSAP3	19015	0	0	0	0	0	1	0		-7.85826		1.2327	-5.14861	-0.322274	-0.863142	-0.109744	-2.72688	-0.776626	1.70297	-0.0105029	-0.208926	0.492879	-0.425717	-0.133605	-0.151146	-0.168076	1.02245	-0.125258	0
1442	ENSG00000076864	RAP1GAP	1532	0	0	0	1	0	0	0	2.44722	-2.34749	0.955957	2.45091	1.16175	2.84587	2.55493	2.34338	4.04334	1.90098	0.261229	-0.0448767	-0.194864	0.333608	-0.0272764	0.708916	0.154559	0.0255418	0.683573	0.57771	0
1443			1533	0	0	0	0	0	1	1											-0.238071	-0.584696	-2.01883	-1.13504	-2.01452	-0.465687	-0.690462	-0.251072	-1.62062	0.39965
1444	ENSG00000076928	ARHGEF1	19604	1	0	1	1	0	1	1	-0.944037	0.473983	0.339491	-0.020991	0.256526	0.646206	1.10074	0.359786	-0.583912	0.0858343	-0.0838389	-0.109726	-0.165977	0.0613598	-0.350354	0.0398756	-0.0144092	0.0579712	-0.383273	0.0719644	0
1445	ENSG00000076944	STXBP2	19019	0	0	0	1	0	1	1	-5.05246	-5.36655	-4.37502	-0.833776	-3.55662	-2.42717	-3.85896	-2.94597	-4.67047		1.05208	0.35631	-0.281253	2.06221	1.39252	-0.152289	0.0431399	0.012255	0.382517	1.23894	0
1446	ENSG00000076984	MAP2K7	19032	1	0	0	0	0	1	1	-0.426129	-0.792532	0.0308712	-0.380353	0.0658889	0.211532	-0.39734	0.0596453	-0.431672	-0.380039	-0.0560142	0.0506912	-0.0660501	-0.0612244	-0.386312	-0.586554	-0.290283	-0.183715	-0.0735429	0.22731	0
1447	ENSG00000077009	NMRK2	18922	0	0	1	1	0	0	1		-9.93373			-9.3494	-9.85583	-9.84039	-8.32899	-8.64322	-9.89463	0.325739	0.189855	0.188002	0.779054	1.04346	1.87012	0.83013	0.799564	0.537523	0.485374	0
1448	ENSG00000077044	DGKD	5560	0	0	0	1	0	0	0	0.0951274	-0.715248	-0.749352	-0.877062	-0.728771	-0.260016	0.184781	-0.166029	0.403356	-0.511851	0.272019	0.45015	0.338752	0.81975	0.232148	0.354576	0.266533	0.600291	0.195028	0.676926	0
1449			5558	1	0	0	0	0	1	1											0.299833	-0.107025	0.0441139	0.255454	0.0508945	0.288772	0.506151	0.070538	-0.0211933	0.180852
1450			5559	0	0	0	1	0	0	0											0.139678	0.0318	-0.0347637	0.366959	0.159626	0.62471	0.406691	0.599396	0.679873	0.356178
1451	ENSG00000077063	CTTNBP2	8306	0	0	0	1	0	0	0	1.15354	-0.469229	1.86513	0.457809	2.17897	0.715764	1.33618	0.224411	3.06914	0.721406	-0.0825448	0.31149	-0.173891	0.110767	-0.30689	-0.118955	-0.307398	-0.424869	-0.668484	0.0745784	0
1452			8307	0	0	0	0	0	1	0											1.03609	0.716654	-0.0125055	0.809792	0.175958	0.964926	0.899817	0.0168774	0.770281	1.01395
1453	ENSG00000077092	RARB	3340	1	0	1	0	0	1	1	-7.56253	-4.48996	-3.1656	-2.51995	-0.453658	-3.69413	-4.25068	-4.30686	-5.04954	-1.40795	0.329915	0.508468	0.516777	0.657935	0.307871	1.00828	0.978916	0.837189	0.772528	1.18313	0
1454			3341	1	0	1	1	0	1	1											-0.702072	-0.47963	0.785078	-0.159319	-0.121825	0.554989	-0.0654209	0.590354	-0.310879	1.0871
1455	ENSG00000077097	TOP2B	3342	0	0	0	1	0	1	1	0.267527	-0.341082	0.0325289	-0.0144205	-0.623536	-0.219797	-0.0788691	0.518665	-0.418754	-0.731292	-0.0979778	0.155413	0.214949	0.336301	-0.0994873	0.0676139	0.0239686	0.103017	0.244568	0.269178	0
1456	ENSG00000077150	NFKB2	13208	0	0	0	1	0	0	0	-1.87333	-0.0183298	-0.400875	-1.12463	-0.272378	-1.0947	-0.581433	-0.687016	-1.76485	-0.65918	-0.0968081	-0.706522	-0.921375	-0.927883	-0.813095	-0.942533	-0.0878055	-0.906471	-0.272615	-0.653571	0
1457			13207	1	0	1	0	0	1	1											-0.0780367	0.0230288	0.120155	0.280955	0.10787	0.310108	0.193286	0.103779	-0.283932	0.562128
1458	ENSG00000077152	UBE2T	2863	1	0	1	0	0	1	1	0.730622	0.0684675	0.677599	-0.637912	-0.863353	-1.13077	-0.130355	0.138029	-0.569809	-0.370311	-0.587212	-0.379421	-0.0542118	0.147937	0.0305871	3.16999	0.097006	0.424355	-0.369364	-0.0329227	0
1459	ENSG00000077157	PPP1R12B	2864	1	0	1	0	0	1	1	0.713397	0.0447558	0.220498	-0.270161	-0.112287	0.0706949	0.818822	0.66984	0.0802478	0.067109	-0.0601303	0.155698	-0.025321	0.0396229	0.313659	0.20789	-0.060916	-0.150625	0.135802	0.0644735	0
1460	ENSG00000077232	DNAJC10	5277	1	0	1	1	0	1	1	-0.809723	-0.425425	-0.892806	-0.0275739	0.755754	-0.307448	0.385	-0.274212	-0.816351	0.0479542	-0.26683	-0.14692	0.0982596	0.14157	-0.237777	-0.151734	-0.182323	0.0193022	-0.445761	-0.148411	0
1461	ENSG00000077235	GTF3C1	18165	0	0	0	1	0	0	0	-0.0545731	0.148259	0.114813	0.0341256	0.132329	0.234732	0.171603	0.177308	-0.207992	-0.338249	0.545797	0.458088	0.059235	0.462738	-0.113676	-0.049728	-0.105719	-0.18319	0.879421	0.0728382	0
1462			18166	0	0	0	1	0	0	0											0.147913	-0.187553	-0.0426958	0.0857379	0.106392	-0.131544	0.0693657	-0.361176	0.0277287	-0.0226908
1463			18167	1	0	1	0	0	1	1											-0.134117	0.15635	0.130165	0.0189549	-0.111197	0.0126735	-0.0207829	0.00265508	0.125808	0.203548
1464	ENSG00000077238	IL4R	18163	1	0	1	0	0	1	1	-8.20321	-8.41215	0.876364	-7.23245	2.23579	-3.94224	-0.527535	-7.68129	-4.00498	-6.55312	2.36431	2.86163	0.730836	1.1419	-0.229866	0.0904738	0.317561	4.94469	-0.149492	1.85121	3
1465	ENSG00000077254	USP33	2113	1	0	1	0	0	1	1	0.743445	-0.0724109	0.712418	0.496261	-0.171721	0.223706	0.242248	0.447235	0.416536	0.0658915	-0.185643	-0.0937873	-0.0494822	0.430039	-0.172846	0.0053909	0.167432	0.184198	-0.42305	0.378352	0
1466	ENSG00000077327	SPAG6	12746	1	0	1	1	0	1	1		-7.52873		-7.14122	-4.55874	-5.05302	-5.87306	-5.904		-4.83703	5.63023	3.89374	4.68415	7.30532	6.33009	6.79468	7.44336	5.28038	4.21777	4.9896	0
1467	ENSG00000077348	EXOSC5	19597	1	0	1	1	0	1	1	-0.326448	0.295849	0.52534	0.188971	-0.549552	0.451201	0.193505	1.2209	-0.0734803	-0.0313333	0.177597	0.288472	0.195726	0.567158	0.435718	-0.371295	-0.0268539	0.136685	-0.0695003	0.0750652	0
1468	ENSG00000077380	DYNC1I2	5195	1	0	1	0	0	1	1	0.0270293	0.305798	-0.691837	-0.184337	0.178631	-0.173215	-0.329468	0.319174	-0.277259	-0.22306	-0.0224461	0.371904	0.348415	0.35825	0.0946465	0.16327	0.00234245	0.471711	-0.173272	0.027112	0
1469	ENSG00000077454	LRCH4	8194	0	1	0	1	0	0	0	-0.716535	-0.225858	-0.193058	-0.0845261	0.06671	0.255345	0.0236065	-0.883719	-0.228639	0.533415	-0.716519	-1.24968	-1.26208	0.12306	-0.389576	-0.158828	0.0315931	-0.638396	0.205255	0.0980198	0
1470			8195	0	0	0	1	0	0	0											0.0123629	-0.107876	0.315567	-0.162477	0.0820915	-0.0857572	0.236611	0.275385	0.201503	0.156106
1471			8196	1	0	0	1	0	1	1											0.0402508	-0.19716	-0.0747988	-0.122738	-0.0591553	-0.266002	-0.248478	-0.1132	-0.10157	-0.0426263
1472	ENSG00000077458	FAM76B	12309	1	0	1	1	0	1	1	0.555516	-0.842168	-1.04363	-0.412445	-0.985887	0.184027	-0.428026	-0.0729886	0.243666	-0.457364	-0.0304809	0.292064	0.582282	0.54743	0.0445176	-0.0758773	0.0125158	0.559029	-0.134634	-0.0130652	0
1473	ENSG00000077514	POLD3	12210	1	0	1	1	0	1	1	-0.0341184	-0.914058	-0.68072	-1.10395	-1.28351	-0.721149	-0.402698	-0.461501	-0.743405	-1.08533	-0.281682	0.184692	0.130583	0.112539	-0.452176	-0.216226	0.0448212	0.0347975	-0.493369	0.039003	0
1474	ENSG00000077522	ACTN2	3146	1	0	1	1	0	1	1	0.712475	3.22946	2.93239	4.04127	-0.800166	4.18768	4.80097	2.48711	2.921	3.66625	-1.94945	-1.9922	-2.30278	-1.09958	-2.82758	-1.60589	-1.89185	-1.58088	-1.30223	-0.369445	0	longlist
1475			3147	0	0	0	1	0	0	0											0.0991765	0.175476	0.524582	0.357904	0.0531812	0.421695	0.389822	0.342726	-0.378737	0.0241438
1476	ENSG00000077549	CAPZB	1501	0	1	0	0	0	0	0	-0.440689	-0.168199	0.506833	-0.646088	-0.334968	-0.649328	-0.287032	-0.453951	-1.28097	-1.50471	2.39897	2.24748	2.95739	-0.710704	1.39803	1.56897	4.14277	1.77585	1.62062	2.07274	0	longlist
1477			1502	1	0	1	1	0	1	1											0.181458	0.181759	0.0926122	0.560233	-0.0671919	0.405124	0.240014	0.0457724	0.368223	0.468975
1478	ENSG00000077585	GPR137B	3140	0	0	0	0	0	1	0	1.65625	1.51928	2.28131	2.46578	1.79053	2.70639	1.97919	1.77299	1.77724	3.99319	0.252912	0.0651757	-0.159435	-0.267699	-0.51491	-0.0270477	0.0531133	0.0301514	-0.0743746	0.24919	0
1479			3141	1	0	1	1	0	0	1											-0.264733	-0.311376	-0.422472	0.287974	0.172492	-0.0398911	-0.0286837	-0.0590536	0.0704392	0.000771832
1480	ENSG00000077616	NAALAD2	12283	1	0	1	1	0	1	1	-9.61237	-6.58701	-7.23743	-4.4537	-2.97632	-8.52926	-7.75691	-5.55855	-7.42099	-7.53399	1.06247	0.655831	1.05428	2.26778	0.580301	-0.0865578	2.09817	1.44315	0.785909	1.44754	0
1481	ENSG00000077684	JADE1	7313	1	0	1	0	0	1	1	0.103865	-0.0737595	-0.90406	-1.23904	-0.625335	-1.5715	-0.723842	-1.47699	-1.22662	-0.325183	-0.0997904	0.0737534	0.245921	0.160602	0.0766248	-0.0169867	0.00930667	0.347572	-0.108067	0.101298	0
1482	ENSG00000077782	FGFR1	10738	0	0	1	0	0	0	0	0.754467	0.0478504	1.68692	1.21354	0.777462	0.0475594	-0.277861	0.0440388	0.353364	1.08767	-0.0982423	0.203801	0.0674681	0.488194	-0.0249487	-0.126463	0.0552391	0.418129	-0.113421	0.0052618	0
1483			10739	1	0	1	0	0	1	1											1.05722	0.607702	0.307727	0.874912	1.10767	0.991218	1.6647	0.780541	1.00205	0.675284
1484	ENSG00000077935	SMC1B	1095	1	0	1	1	0	1	1	9.56955										-2.71262	2.721	0.328568	-0.278189	1.35799	1.74009	2.52598	1.16599	-0.0304604	-0.224518	0	longlist
1485	ENSG00000077943	ITGA8	12715	1	0	1	1	0	1	1	-11.7474	-2.8131	-5.72005	-3.80866	0.775385	-4.87862	-11.2841	-8.36956	-5.70591	-9.54827	3.53042	0.353887	-0.124179	-0.0529849	-0.405986	0.06401	0.645603	3.35046	1.69068	0.591522	0
1486	ENSG00000078018	MAP2	5393	1	0	1	0	0	1	1	3.09851	-0.0423221	1.66766	0.992328	-0.874664	0.863524	1.09876	1.36926	-0.821694	0.543514	0.0129821	-0.325322	0.247912	0.530361	-0.247242	0.300667	0.00826856	0.579446	-0.0666907	0.508944	0
1487			5394	0	0	1	0	1	1	1											-4.32731	-0.997799	-3.07455	-1.21989	-0.422276	-0.575225	-1.1542	-0.689477	-1.23934	-0.0949471
1488	ENSG00000078043	PIAS2	20222	0	0	0	0	0	1	1	0.908345	0.808061	0.876367	0.582244	0.581855	1.13164	0.894168	0.712322	1.01201	0.927313	-0.0213078	-0.214743	0.440599	0.666969	-0.478549	-0.0631151	-0.142438	0.125191	0.0255899	0.622743	0
1489	ENSG00000078053	AMPH	7882	1	0	1	1	0	0	1	-7.5275	-1.96331	1.57751	-0.0819774	-0.736708	-3.55691	-3.16274	-2.03431	-1.40413	-2.58604	2.65751	-0.0875803	-0.296254	0.0980681	-0.807435	-0.095603	-0.080572	-0.313606	-0.408028	0.0571928	0	shortlist
1490	ENSG00000078070	MCCC1	4160	1	0	1	1	0	1	1	1.76504	-0.215731	1.12762	0.405828	0.410867	0.994024	-0.23901	1.16853	0.941849	1.3834	-0.0912908	-0.0770756	-0.0828823	0.240453	-0.0033733	-0.0973783	5.0639	0.108071	-0.358121	0.0971899	0
1491	ENSG00000078081	LAMP3	4161	1	0	1	1	0	0	1	0.341	-5.27802		-0.713535	-3.73579	-3.56403	-2.09715	-2.8947	-5.60364	-3.14743	0.739239	2.2976	0.00120311	0.977728	2.42	3.47052	4.38394	1.56425	2.32445	2.11141	0	longlist
1492	ENSG00000078098	FAP	5156	1	0	1	1	0	1	1	-6.73201	-5.47767	-0.967643	-0.777738	3.77272	-1.64088	-3.47745	-10.7445	-4.9479		-3.18974	-4.60534	-5.17555	-5.04248	-2.78038	-3.14258	-2.85979	-3.87063	-4.87784	-3.20595	0
1493	ENSG00000078114	NEBL	12734	0	0	0	1	0	0	0	-0.722335	-1.58233	-3.49419	-1.19621	-4.68492	-4.35263	-5.19088	-2.68966	-0.652215	-2.02159	-1.57497	-2.55427	-2.44082	-1.3586	-0.972416	-1.12655	-0.834019	-0.703581	2.5985	0.429294	0
1494			12735	1	0	1	1	0	1	1											0.431563	-0.0629976	-0.335117	0.00978203	-0.568388	0.278097	0.213391	0.0303839	-0.136549	0.563792
1495	ENSG00000078140	UBE2K	6971	1	0	1	1	0	1	1	-0.30274	-0.191587	-0.650947	-0.64143	-0.310807	-0.340757	-0.387173	-0.297905	-0.622834	-0.386161	0.0513882	0.21756	0.214418	0.41992	-0.0197409	0.0195203	0.266478	0.572167	-0.0161342	0.379637	0
1496	ENSG00000078142	PIK3C3	20207	1	0	1	0	0	1	1	0.258782	-0.606284	-0.237784	0.223658	0.253213	0.246954	0.331351	0.454154	-0.0295794	0.259448	-0.058509	-0.13582	0.113656	0.135277	0.0302569	-0.0160982	0.0511216	0.329495	-0.126212	-0.0722975	0
1497	ENSG00000078177	N4BP2	6973	1	0	1	0	0	1	1	-0.610938	-1.58647	-1.43056	-1.22847	-0.520701	-0.672887	-0.627626	-1.23204	-1.02224	-1.07494	-0.134393	0.0359553	0.264576	0.126245	0.0162684	-0.156155	-0.274977	0.124042	-0.09011	-0.00833731	0
1498	ENSG00000078237	TIGAR	14028	1	0	0	1	0	1	0	0.125101	1.29503	-0.406366	0.572554	0.68404	1.34268	0.518039	1.90324	0.749265	1.35596	-0.160781	-0.148707	-0.116507	0.102214	0.035594	0.0397268	-0.168167	0.0183214	0.0932015	0.135478	0
1499	ENSG00000078246	TULP3	14015	1	0	1	1	0	1	1	-0.484523	0.479833	0.335852	0.133536	0.450263	-0.157847	-0.124858	0.195259	-0.183622	-0.372161	0.0872552	0.0420945	0.305688	0.201826	-0.220469	-0.187787	-0.155088	-0.0617836	-0.0965711	0.160593	0
1500	ENSG00000078269	SYNJ2	9872	1	0	0	1	0	1	1	1.2246	3.86375	2.32323	3.25054	3.45793	1.5345	1.6234	1.99932	1.84258	4.0401	0.119093	0.0833492	-0.0646294	-0.0178308	0.206804	0.482084	1.06222	0.510278	-0.0530713	0.217006	0
1501			9873	0	0	1	1	0	1	1											-3.4645	-2.85067	-4.42454	-1.51637	-5.56936	-2.58602	-1.6955	-0.922087	-2.20556	-2.10734
1502			9874	0	0	1	1	0	0	0											0.143191	-0.511666	-0.750236	-0.45529	-0.534936	0.494869	0.0861831	0.0531911	-0.112467	0.377386
1503	ENSG00000078295	ADCY2	5800	0	1	0	1	0	0	0	-1.00366	-3.53897	-2.82158	-1.64224	-3.14315	-3.01929	-2.08823	-2.21211	2.77693	-0.154595	-2.21482	-5.61279	-3.42039	-3.55193	-3.54445	-1.36231	-0.0423542	-2.7234	-1.31808	0.0623079	0
1504	ENSG00000078304	PPP2R5C	16369	1	0	1	0	0	1	1	0.509523	0.0724038	-0.539974	0.0499148	0.330055	0.50558	0.128915	0.0651682	-0.125414	0.205027	0.286137	0.466114	0.628538	0.824851	0.0267237	0.073583	0.324359	0.594307	-0.0738464	0.567295	0
1505			16370	1	0	1	1	0	0	1											0.00557152	0.520613	0.5817	0.991016	0.124002	-0.00393808	0.103722	0.973925	0.178465	-0.0778732
1506			16371	0	1	0	0	0	0	0											-0.71005	-1.1402	-1.65351	-0.172377	-2.16263	-1.4416	-1.28228	-2.7407	-1.15427	0.172528
1507	ENSG00000078328	RBFOX1	18033	1	0	1	0	0	1	1	-5.50212	-6.03249		-5.4633	-4.8205	-8.9098	-12.1362	-8.487	-6.17142	-12.9239	4.42493	5.53967	0.460841	1.32419	2.95286	4.29294	2.84482	4.38543	2.54082	3.83277	0
1508			18034	0	0	1	1	0	0	0											2.75179	2.80168	-0.042903	1.89687	0.668071	2.18245	3.69267	0.921316	3.65816	1.21274
1509			18035	0	0	1	1	0	0	0											0.342027	0.37067	-0.102723	-0.231427	-0.46409	0.743911	0.765612	0.6912	0.377678	1.58752
1510			18036	1	0	1	1	0	1	0											-1.66226	-1.36741	-2.9063	-3.16959	-1.72395	-1.18767	-1.50088	-3.06187	-1.34336	-2.9429
1511	ENSG00000078399	HOXA9	7809	1	0	1	1	0	1	1	-6.16346	3.8925	2.21187	6.53591					5.8361		4.66183	3.1489	2.38386	2.03644	3.70018	5.01905	4.27253	5.3896	1.72473	4.48169	0
1512	ENSG00000078401	EDN1	8694	1	0	1	0	0	1	1	-4.32083				0.540213	-3.88958	-3.63809	-7.69653	-3.30601	-0.0612054	-0.297745	0.0790173	0.146829	0.535264	0.203453	-0.356331	0.0307368	0.312348	-0.00902899	-0.0942069	0
1513	ENSG00000078403	MLLT10	12741	1	0	1	1	1	1	1	-1.60791	-0.319098	-1.70672	-1.60529	-2.27186	-1.83217	-1.99818	-1.0552	-0.972541	-1.65092	0.0747502	-0.326573	0.294971	0.376214	0.317673	-0.0207913	0.010262	0.139823	-0.0162749	0.173558	0
1514	ENSG00000078487	ZCWPW1	8187	1	0	1	0	0	1	1	1.93208	0.21608	1.50696	1.49354	1.12665	1.31463	1.66931	0.460688	1.38974	2.13712	-0.171118	0.148285	0.168043	0.216218	-0.427371	-0.184685	-0.0887887	0.439885	-0.333261	-0.0682979	0
1515	ENSG00000078668	VDAC3	10772	1	0	1	0	0	1	1	0.226699	-0.155824	-0.0262036	-0.607373	-0.580028	-0.414551	-0.341358	-0.545744	-0.331431	-0.311661	0.0806498	-0.258737	-0.444765	-0.232809	-0.244593	0.13234	-0.121105	-0.211678	-0.295056	0.0154455	0
1516	ENSG00000078674	PCM1	10595	1	0	1	0	0	1	1	0.589395	-0.720676	-0.53161	-0.326962	-0.770606	-0.193205	-0.0578842	-0.117084	-0.344177	-0.565055	-0.0858995	0.256741	0.080006	0.615963	-0.3646	-0.217559	-0.0465075	0.385651	-0.27111	0.345911	0
1517	ENSG00000078687	TNRC6C	17550	0	0	1	0	0	0	0	0.644039	-0.225065	0.00862179	0.0998115	-1.00619	-0.315114	-0.220273	0.135811	0.0204547	-0.378135	-5.79924	-5.31157	-5.78132	-6.60419	-7.0534	-5.86752	-7.3653	-7.11339	-5.14588	-6.26979	0
1518			17551	0	1	0	1	0	0	0											0.0293935	-1.36961	-0.795077	-0.389999	0.0734857	-0.0501311	-0.138316	-0.53198	0.295662	0.191803
1519	ENSG00000078699	CBFA2T2	216	1	0	1	1	0	1	1	1.52358	-0.413202	-0.345	-1.25143	0.423904	0.480176	-0.539017	-0.0768125	0.994976	0.0633316	-1.52408	-4.52797	-2.27197	-4.58084	-2.12839	-1.092	-1.55502	-2.34758	-1.50467	-0.741743	0
1520			217	0	1	0	1	0	0	0											-0.143938	-0.969528	-0.587337	-0.333918	-0.0691818	0.229401	-0.157243	-0.569782	-0.0103437	0.331329
1521			215	1	0	1	0	0	1	1											0.0464386	0.581716	0.423178	0.854141	-0.614396	-0.464826	0.118057	0.683382	-0.0638879	0.412157
1522	ENSG00000078747	ITCH	228	1	0	1	0	0	0	1	0.514376	0.229307	-0.194678	-0.0036634	1.00214	0.866063	0.862032	0.598886	0.705354	0.35728	-0.17494	-0.274509	-0.129268	0.126021	-0.0963145	0.0775437	-0.201823	-0.0432621	-0.155517	0.10491	0
1523	ENSG00000078804	TP53INP2	232	1	0	1	0	0	1	1	0.84829	0.733714	0.589299	0.694956	2.02611	1.36022	1.28053	1.11948	0.0857559	1.15509	0.0366466	0.0896213	-0.0730709	0.254923	-0.253438	-0.132137	-0.0794023	0.124072	-0.49311	0.00365996	0
1524			233	0	1	0	1	0	0	0											-0.450794	-0.602366	-0.952803	-0.893165	-0.690525	-0.0667375	-0.177273	0.0342578	-1.64094	-0.850553
1525	ENSG00000078808	SDF4	1193	0	0	0	1	0	0	0	-0.297972	0.82408	1.21429	0.907851	0.866892	0.491766	0.399457	0.472904	0.30366	0.831527	-0.660382	-0.389994	-0.0809848	0.348464	-0.77846	-0.217557	-0.338301	-0.488346	-0.451106	-0.18978	0
1526	ENSG00000078814	MYH7B	236	0	0	1	0	0	1	1							1.15576				-0.335363	-0.0445376	0.0105195	0.0525043	-0.273873	-0.263755	0.060027	-0.0939774	-0.0471892	0.157356	0
1527			237	0	0	0	1	1	0	0											-0.0297632	-1.17538	-0.236684	0.288312	0.931133	0.534068	-0.179939	0.254649	0.414739	0.240901
1528			238	0	0	0	1	0	0	0											-1.28387	-1.28053	-2.32717	-1.66362	-0.119201	-0.62017	-0.103625	-1.03434	-0.0576567	0.185489
1529	ENSG00000078900	TP73	1312	0	1	0	1	0	0	0	7.4		3.72024	2.67952	1.35487	4.03499	4.56636	4.60529	3.64244	2.38132	0.409341	0.46984	0.0853275	0.643383	1.67026	1.66526	1.18599	1.40147	1.63533	0.923418	9	longlist
1530			1308	0	0	0	0	0	1	0											1.04283	0.387792	0.693578	0.469938	2.30592	1.80579	4.06068	3.01635	1.41955	1.30527
1531			1309	0	0	1	0	0	1	1											-0.225127	-0.392006	-0.383826	-0.312818	-0.444905	0.30899	-0.335941	-0.480301	-0.357039	0.107654
1532			1310	1	0	1	1	0	1	1											-1.48571	-0.940831	-1.58499	-0.629614	-0.606917	-0.671299	-0.125691	-0.44105	0.156965	0.434027
1533			1311	1	0	1	1	0	0	1											-1.50666	-4.33156	-2.44001	-3.36871	-0.9511	-0.645253	0.346467	-0.305147	-0.184016	0.0200137
1534	ENSG00000078902	TOLLIP	11364	0	1	0	0	0	0	0	0.643014	0.951558	0.0158372	0.39192	0.607045	0.83082	0.885492	0.207488	0.466852	1.32989	-0.180771	-0.579137	-1.88167	-1.25922	-0.607528	-0.180938	-0.439359	-2.00499	-0.165283	-0.24029	0
1535			11365	0	1	0	1	0	0	0											-0.0102677	-1.23812	-1.1754	-0.384027	-0.157517	0.187226	-0.312542	0.0667774	0.137993	0.201752
1536			11366	0	0	0	1	0	0	0											-0.217987	-0.243292	-0.216211	-0.0777731	0.0906183	0.010088	0.0306235	-0.353411	-0.0576216	0.129764
1537			11367	0	0	0	1	0	0	0											-0.105424	-0.39731	-0.609564	-0.369317	-0.135269	0.336342	0.518574	-0.364087	-0.312849	-0.0425661
1538			11368	0	0	0	1	0	0	0											0.296123	-0.038325	-0.260988	0.312917	-0.0994694	0.518099	0.598246	-0.272423	0.280973	0.65541
1539			11369	0	0	0	1	0	0	0											0.143129	-1.25723	-0.6964	-0.363796	0.0822116	0.442158	0.12868	-0.885346	0.494747	0.310318
1540			11370	0	0	0	1	0	0	0											-0.197797	-0.254659	-0.0391575	0.356418	0.10113	-0.301262	0.326528	0.00274597	0.1247	0.148697
1541			11371	1	0	1	1	0	1	1											-0.0330634	-0.242045	-1.84035	-0.0641379	0.49685	0.0853742	-0.0336516	-0.147022	-0.251494	0.270976
1542	ENSG00000078967	UBE2D4	7906	0	0	0	1	0	1	1	2.51456	1.8264	2.09565	1.68212	1.68858	2.18277	2.17295	0.742694	2.05724	2.17014	-0.522526	-0.809104	-1.10324	-0.740517	-1.2569	-0.633287	-0.407362	-0.570235	-1.01799	-0.359191	0
1543	ENSG00000079101	CLUL1	20073	1	0	1	0	0	1	0		-6.82301				-4.88922	-5.58944	-7.62743	-3.79569	-7.99243	-0.59769	-0.463581	0.86373	-0.2496	-0.568895	1.23721	-0.374693	-0.741901	-0.197393	1.81755	0	longlist
1544	ENSG00000079102	RUNX1T1	10956	1	0	1	1	0	1	1	-1.11396	-0.111642	-2.08132	-1.70055	1.7916	-3.01697	-3.29281	-0.345807	-0.435686	-3.02721	1.32629	0.674396	1.72959	1.20765	0.445862	0.926142	1.03919	1.19565	0.297774	1.66968	0
1545			10957	0	0	0	0	0	1	1											0.0449549	-0.112308	0.231674	0.187292	-0.239471	0.181285	-0.02913	0.21452	0.161631	0.409058
1546	ENSG00000079134	THOC1	20070	1	0	1	1	0	1	1	-0.293437	-1.38361	-1.58982	-1.414	-1.57213	-0.964142	-1.29579	-1.40757	-0.777025	-1.37219	0.0405058	0.0435201	0.12476	0.114498	-0.108759	-0.220341	0.0539196	0.294396	0.0297091	0.0798494	0
1547	ENSG00000079150	FKBP7	5261	1	0	1	1	0	1	1	-2.80222	-0.702446	-1.27091	-0.785154	0.14901	-1.61158	-1.16072	-0.697623	-1.39118	-1.38469	0.00751281	0.0313601	0.435683	1.06037	-0.252103	-0.188729	0.208201	0.307937	-0.243736	-0.0118382	0
1548			5262	0	0	0	0	0	1	0											0.0274136	0.0359538	0.215939	0.168844	-0.236564	-0.0687584	-0.132254	0.178763	-0.0763376	0.0934376
1549	ENSG00000079215	SLC1A3	5862	1	0	1	0	0	1	1	5.32744	3.28564	5.13025	3.85439	4.11645	4.86872	3.38304	3.60414	4.76678	5.36236	-0.266749	0.343362	0.145593	0.498853	0.0197514	-0.382666	0.342681	0.341831	-0.251043	0.0322093	0
1550	ENSG00000079246	XRCC5	5412	1	0	1	1	0	1	1	-0.295469	-0.591228	-0.998658	-1.10655	-1.0159	-0.830284	-1.29859	-0.320013	-1.12094	-1.16563	-0.0621243	0.421214	0.666354	1.09212	0.626435	0.0909024	0.195872	0.181402	0.186924	0.415713	0
1551	ENSG00000079257	LXN	4087	1	0	1	0	0	1	1	-7.98697	-9.5245	-8.41053	-9.63149	-6.90583	-2.9035	-6.76651	-6.16789	-0.876619	-0.518259	4.11785	3.54578	4.05459	3.58414	3.49007	1.82884	4.31697	3.50356	0.214988	1.92842	0
1552	ENSG00000079263	SP140	5523	1	0	1	1	0	0	1	-3.72075										-0.183172	-0.44011	-0.899374	-0.810162	-0.180587	-0.154872	0.0536841	-0.140511	0.167233	0.0493116	0
1553	ENSG00000079277	MKNK1	1929	1	0	1	1	0	1	1	-2.56974	-1.7108	-1.56427	-1.40813	-1.39252	-1.5538	-1.47998	-2.06265	-0.121094	-1.35712	3.95192	2.12178	2.36678	1.14541	0.494064	0.581408	0.424357	1.49471	0.699218	0.844948	1
1554	ENSG00000079313	REXO1	18853	0	1	0	1	0	0	0	-0.773157	-0.191632	-0.189972	-0.169049	-0.353845	-0.133934	-0.101239	0.037389	-0.811924	-0.712008	-0.0829612	-0.0634118	-0.366517	-0.0113448	-0.0858175	0.0477327	0.00779595	-0.133862	0.276186	0.239483	0
1555			18854	0	0	0	1	0	0	0											-1.61333	-2.20542	-2.3394	-1.82492	-1.41952	-0.779149	-0.741449	-1.60051	-0.257141	-0.174029
1556			18855	0	0	0	1	0	0	0											-0.289283	0.00349993	-0.42424	0.0550961	-0.57511	-0.226591	-0.612703	-0.325491	0.255693	0.148099
1557	ENSG00000079332	SAR1A	12942	0	0	0	0	0	1	1	-1.50836	-0.139777	-0.995462	-0.909727	-0.759816	-1.26716	-1.27291	-0.492836	-0.898468	-1.03384	0.352018	-0.471178	-0.066768	0.399176	-0.0496279	0.202127	0.0554813	0.0503728	0.286739	0.582797	0
1558	ENSG00000079335	CDC14A	2225	0	0	0	0	0	1	0	0.358034	-1.13662	-1.11365	-0.888939	-2.09099	-1.08422	-1.09726	-1.78074	-0.510045	-0.974471	0.0552536	0.869882	0.0324598	0.617085	0.264172	-0.124343	0.234097	0.732355	0.165382	-0.0911622	0
1559			2226	1	0	1	0	0	0	1											0.213127	0.251981	-0.0451135	-0.0696525	0.373503	-0.202335	-0.059013	0.445547	-0.0527767	0.197795
1560	ENSG00000079337	RAPGEF3	14273	1	0	1	1	0	1	1	0.266052	0.655481	1.90189	0.693227	1.32354	-0.1318	1.18831	-0.688278	0.122156	1.1872	-0.870165	-2.42417	-0.897879	-1.87435	-1.56318	-0.577205	-0.823393	-0.64018	-0.733235	0.0449685	0
1561	ENSG00000079387	SENP1	14279	1	0	1	1	0	1	1	0.255323	-0.244731	-0.451355	-0.342306	-0.567574	-0.296521	-0.276834	-0.241176	-0.0937601	-0.388311	-0.0576183	0.174333	0.0996785	0.494254	-0.201633	-0.113485	-0.100471	0.456747	-0.227199	0.0783321	0
1562	ENSG00000079432	CIC	19618	0	0	1	0	0	1	0	0.176776	0.127638	0.6322	0.183571	-0.0730015	0.818583	0.48279	0.639847	-0.237264	-0.403854	0.0496986	-0.0632535	0.0223188	-0.0843687	-0.239511	-0.0226784	-0.200933	0.0108066	-0.405526	-0.0867357	0
1563			19619	0	0	0	1	0	1	0											0.25189	-0.563297	-0.602209	-0.265505	-0.427757	-0.183189	-0.375163	-0.212652	-0.11897	-0.118413
1564	ENSG00000079435	LIPE	19626	0	0	0	1	0	0	0	1.89014	-0.42574	1.51404	-0.300094	-1.89944	1.02595	0.839476	0.887178	0.330381	-0.276359	-1.94476	-2.67591	-2.70546	-1.17427	-1.37684	-1.0716	-1.1166	-2.04712	-1.21807	-2.07056	0
1565	ENSG00000079459	FDFT1	10574	1	0	1	1	1	1	1	0.0434964	0.289555	0.395262	-0.0482443	-0.656514	-0.410267	-0.177331	0.194235	-0.902316	-1.01602	0.0124958	-0.190119	0.04294	0.00611391	0.183545	0.0107014	-0.112396	0.150937	-0.134348	0.0818043	0
1566			10575	1	0	1	1	0	1	1											-1.00643	-1.28355	-0.755745	-0.586322	-1.40191	-0.723546	-1.03911	-1.30587	-1.29096	-0.55189
1567	ENSG00000079616	KIF22	18192	0	1	0	1	0	0	0	0.646748	-0.668153	0.175	-0.708594	-2.37984	-0.433664	-0.616339	-0.206089	-0.923488	-0.656457	0.0367264	-0.052581	-0.302866	-0.102151	-0.106738	-0.158472	-0.164882	0.0811361	0.185253	-0.113765	0
1568			18191	0	0	1	1	0	1	1											0.00770546	-0.102025	0.133365	0.501033	0.618342	-0.240436	-0.12828	0.289494	-0.248472	-0.0146076
1569	ENSG00000079739	PGM1	2052	1	0	1	1	0	1	1	0.395161	1.24311	1.08752	1.38046	1.76877	1.06613	0.872772	1.27043	1.09903	1.95899	0.169117	-0.936423	-0.621502	-0.181642	-0.952773	0.0471604	-0.112567	-0.341913	-0.159366	-0.0458494	0
1570	ENSG00000079785	DDX1	4421	1	0	1	0	0	1	1	-0.754299	-0.576812	-1.18309	-0.985973	-0.678771	-0.788834	-0.699692	-0.680202	-0.665775	-0.844153	0.146556	-1.15008	-0.404446	0.229398	0.148477	0.228365	0.232796	0.0736353	-0.312571	-0.432099	0
1571	ENSG00000079805	DNM2	19108	1	0	1	1	0	1	1	0.106425	0.412428	0.539062	-0.000170324	0.57429	0.449001	0.450803	0.493562	-0.103301	0.133149	-0.031616	0.170329	0.311442	0.300518	0.0244468	-0.169086	-0.194159	0.169228	-0.178243	0.00435459	0
1572			19109	0	0	0	1	0	0	0											1.22988	0.686736	0.0613906	1.16885	-0.615839	1.03411	0.365585	0.976729	0.838168	0.538581
1573	ENSG00000079819	EPB41L2	9737	1	0	1	0	0	1	0	0.122573	0.149112	0.39527	-0.627512	0.0254401	-0.392857	-1.24358	-0.00457919	-0.858836	-0.208266	0.803247	0.11397	0.0951073	0.518037	0.626868	1.07284	0.664098	0.598044	1.27618	1.09348	0
1574			9738	1	0	1	0	0	1	1											0.0677007	-0.0753938	-0.163391	0.020839	-0.389865	-0.103044	0.00557491	0.0757147	0.0856454	0.109154
1575	ENSG00000079841	RIMS1	9499	1	0	1	0	0	1	1	0.819597	-4.59569	-0.227154	1.75802	-4.69745	-2.89716	-1.24056	-0.0301163	-8.40664	-9.89238	-0.168134	-0.0200092	-0.121453	0.106234	-0.0183287	-0.051219	0.118687	-0.155207	-0.0778031	0.286202	0
1576	ENSG00000079931	MOXD1	9742	1	0	0	1	0	1	1	2.6359	3.66193	1.99263	0.647545	4.85822	3.15478	-1.0113	-2.14302	4.46773	2.53766	-0.090571	-0.428234	-0.130257	-0.197159	-0.0786237	0.219899	0.497751	0.0369349	-0.485812	0.165402	0
1577	ENSG00000079950	STX7	9743	0	0	1	0	0	1	1	-0.574202	-0.687651	-1.16	-0.480241	-0.0987179	-0.640893	-1.51267	-1.71151	-0.310087	-0.763784	-0.19963	-0.0225755	0.181289	-0.0812449	-0.843044	-0.411496	-0.0110622	0.23777	-0.199555	-0.0659269	0
1578	ENSG00000080007	DDX43	9507	1	0	1	1	0	1	1									-10.0194		-0.397508	-0.754013	-0.123684	-0.369013	0.120592	-0.0133345	0.0147994	-0.658662	1.74499	-0.345481	0
1579	ENSG00000080189	SLC35C2	364	0	0	1	0	0	1	1	0.339078	0.0264249	0.805867	0.541827	0.374001	0.82485	0.610385	0.810659	0.756707	0.570281	-0.250006	-0.372488	-0.172112	-0.264031	-0.152462	-0.295668	-0.292821	-0.0229535	-0.272179	0.0554748	0
1580	ENSG00000080200	CRYBG3	3751	0	0	0	0	0	1	1	0.208807	-1.90684	0.99626	-0.169061	0.795936	-0.539298	-0.816587	-4.07123	-0.138364	-0.298835	0.0159385	-0.135443	-0.132414	-0.019841	-0.446808	-0.105986	-0.246436	0.347249	-0.0641632	0.069649	0
1581	ENSG00000080224	EPHA6	3749	1	0	0	0	0	0	1		-9.83897	-11.476	-9.70518		-9.78968	-8.61107	-9.22648	-6.82003	-10.3713	6.4918	7.59841	6.66126	4.73118	3.69017	6.44821	5.8568	6.91288	4.79108	6.1772	1
1582	ENSG00000080298	RFX3	10012	1	0	1	0	0	1	1	1.02879	0.216455	0.140965	0.718757	-1.50387	-0.37402	0.502227	0.943194	-0.0490416	-0.439959	0.176717	0.152402	0.351128	0.484724	0.934257	-0.0581957	-0.0226298	0.320415	-0.132854	0.0415858	0
1583	ENSG00000080345	RIF1	5111	1	0	1	1	0	0	1	-0.0664386	-0.381822	-0.921756	-0.327896	-0.776203	-0.354528	-0.237615	-0.403378	-0.776698	-0.714564	0.0643024	0.365214	0.724441	0.706137	-0.0664596	-0.0471605	-0.17907	0.464317	-0.258637	0.0873724	0
1584	ENSG00000080371	RAB21	14587	1	0	1	0	0	1	1	0.611531	0.491304	0.0836059	0.490938	0.202335	0.266756	0.259517	0.284088	0.946235	0.334961	-0.337523	-0.102566	0.0521972	0.297639	-0.159813	-0.329882	0.0597528	0.126357	0.185002	0.262528	0
1585	ENSG00000080493	SLC4A4	7086	1	0	1	0	0	1	1	4.296	2.53349	6.04318	2.73795	6.82113	6.60036	6.12441	1.62158	5.00321	8.73115	0.171284	0.016712	0.0396145	-0.386437	-0.18441	-0.113136	0.346441	0.538844	-0.710666	0.190314	0
1586	ENSG00000080503	SMARCA2	10008	0	0	0	1	0	0	0	0.455541	0.816181	1.21084	0.845649	1.7499	0.383324	1.87397	1.27062	0.600139	0.502036	3.02535	3.09645	2.54378	2.84081	2.5643	3.26439	3.85854	3.97476	2.3492	2.91647	0	longlist
1587			10009	1	0	1	1	0	1	1											-0.504061	-0.409226	-0.616331	-0.116032	-0.216046	-0.212006	-0.522186	-0.354158	-0.572543	-0.0841083
1588			10007	0	0	1	0	0	0	0											-0.170568	0.294878	0.245367	0.163391	-0.110066	-0.0542178	-0.199901	0.306038	0.0686356	0.254956
1589	ENSG00000080546	SESN1	9652	1	0	0	1	0	1	1	-1.12696	-0.0621278	-1.61972	-1.62268	-0.889773	-0.758483	-1.72025	-2.8172	-0.0932274	-0.196163	0.111578	0.294777	0.350697	0.376487	-0.174055	0.0850521	0.197215	0.412366	0.140452	0.208606	0
1590			9653	1	0	1	0	0	1	1											-0.0732763	0.0197358	0.0747532	0.148491	-0.188647	-0.126453	0.342887	0.0414883	-0.107385	0.158562
1591	ENSG00000080573	COL5A3	19072	0	0	0	1	0	0	1	-1.09957	1.34854	2.74652	1.82911	4.06341	0.253744	-0.789514	-1.2147	0.28856	0.32406	-0.164843	-0.132019	-0.307695	0.289539	-0.216143	-0.00457954	0.235246	0.216335	-0.580788	0.19128	0
1592	ENSG00000080603	SRCAP	18232	0	0	0	0	0	1	0	-0.153178	-1.0216	-0.279913	0.0488827	-1.45623	-0.477451	-0.311313	-0.274638	-1.03569	-0.940667	0.311645	-0.0571347	-0.0641645	0.029207	0.598374	0.466868	0.19541	0.252129	0.0918406	0.343726	0
1593			18233	1	0	1	0	0	0	1											-0.229528	-0.0615515	-0.0370362	0.00229106	0.122847	0.0438489	0.0563539	0.091563	-0.284637	0.0526141
1594	ENSG00000080644	CHRNA3	15556	0	0	0	1	0	0	0	-3.20734	-7.37006	-11.2062	-4.02284	-1.1648	-5.86263	-6.42635	-2.95019	-5.20501	-8.09414	-0.0483648	-1.64515	-1.4086	-0.216773	-0.270494	-0.522677	-0.0163489	-0.565937	0.40133	-0.0214932	11
1595			15557	1	0	1	1	0	1	1											1.71282	0.341667	-0.388482	0.0897418	-0.181792	0.589352	1.04612	0.33392	0.32997	0.923048
1596	ENSG00000080709	KCNN2	6160	0	0	0	0	0	1	0	-4.27214	-5.53572	-1.5345	-0.42191	0.849109	2.72761	2.51163	-1.49932	2.21706	1.40779	-0.286404	-0.210775	-0.583518	0.119481	-0.239712	0.206272	0.00981769	0.00605625	-0.391751	0.206498	0
1597			6161	1	0	1	1	0	1	1											0.125139	0.529779	0.0529874	0.318165	-0.22309	-0.0469491	-0.0130693	0.179017	0.154786	0.127688
1598	ENSG00000080802	CNOT4	8398	1	0	1	0	0	1	1	0.48794	0.591412	0.147465	0.557126	0.466029	0.387511	0.397599	-0.243379	0.466836	0.484999	-0.185857	0.0890266	0.0382997	0.15216	-0.390651	-0.44335	-0.212311	-0.278497	-0.24641	-0.113012	0
1599	ENSG00000080815	PSEN1	16128	1	0	1	0	0	1	1	0.662982	0.242904	-0.433556	0.275093	0.292912	0.600201	0.431977	0.298921	0.446354	0.344722	-0.253644	-0.154786	0.125112	0.175517	0.00283396	-0.448832	-0.204704	0.198195	-0.29296	0.0883947	0
1600	ENSG00000080819	CPOX	3754	1	0	1	0	0	1	1	0.200348	0.576137	-0.0420027	-0.0849873	-0.220363	-0.258866	0.196404	0.528985	0.783	-0.360527	-0.0872576	-0.319676	-0.0990008	-0.0997318	-0.267268	0.0657511	-0.173731	0.0406941	-0.170821	-0.0219171	0
1601	ENSG00000080822	CLDND1	3753	1	0	1	1	0	0	1	0.933105	0.779112	0.894544	1.13725	0.800861	0.97756	0.522562	1.25102	1.09368	1.34526	0.164292	0.069495	0.292167	0.545564	-0.0164559	-0.0302982	0.169929	0.274846	-0.133166	0.0339023	0
1602	ENSG00000080823	MOK	16380	0	1	0	1	0	0	0	-0.187991	-1.21939	-0.893098	-0.799313	-0.829381	-0.367088	-0.38682	-1.46672	0.0126215	-0.601123	0.267705	0.127995	0.196888	0.270131	0.135471	0.176956	-0.188308	-0.00478493	0.407539	-0.1392	0
1603			16381	0	0	0	0	0	0	1											-0.131939	0.127454	0.68956	0.617558	0.217632	-0.317081	-0.155701	0.758031	-0.152252	-0.190565
1604	ENSG00000080824	HSP90AA1	16377	1	0	1	1	0	1	1	0.612787	-0.199653	-1.04486	-0.225643	-0.788784	-0.194908	-0.549115	-0.754204	-0.218356	-0.427949	-0.138577	0.267689	-0.00893527	0.298262	-0.166011	0.12628	-0.302284	0.233847	-0.292823	0.0857585	0
1605			16378	1	0	1	0	0	1	1											-0.0302337	-0.137535	0.0205369	-0.0426082	0.0211517	0.0117507	-0.133261	-0.019489	-0.214859	0.0143447
1606	ENSG00000080839	RBL1	272	1	0	1	1	0	1	1	0.842743	0.264826	0.297921	-0.279435	-0.206981	0.544672	0.379708	0.0386575	0.655843	-0.508148	-0.102141	-0.136316	0.0486633	-0.0848493	0.0700669	0.00342319	-0.0773302	0.117014	-0.00536514	0.177552	0
1607	ENSG00000080845	DLGAP4	259	0	0	1	1	0	0	0	0.13546	0.160991	-0.0154291	-0.117373	0.706597	0.731058	0.269798	0.311311	0.309599	-0.342534	-0.315642	-1.11307	-0.370752	0.0138559	0.098273	0.340608	0.498383	-0.00688218	-0.0674473	-0.00237536	0
1608			260	1	0	1	1	0	1	1											-0.178472	0.0910256	-0.0102317	0.571614	-0.145659	-0.210692	-0.289243	-0.264181	-0.20369	0.0416395
1609			261	0	1	0	1	0	0	0											-0.271246	-0.310771	-0.302555	0.396159	0.461158	0.00534031	-0.265101	0.351013	0.279215	0.164161
1610	ENSG00000080986	NDC80	20078	1	0	1	0	0	1	1	0.596365	-0.695598	-0.0859148	-0.744234	-0.988973	-0.383056	-0.471742	-0.260882	-1.47767	-0.541486	-0.0415511	-0.136162	-0.0289516	0.0723396	-0.0943524	-0.0355979	-0.0750147	0.193005	-0.109572	0.115856	0
1611	ENSG00000081014	AP4E1	15290	1	0	0	1	0	1	1	-0.055473	0.435662	-0.327644	-0.515516	0.34046	0.134051	0.00403458	-0.376177	0.785982	0.183279	-0.211294	-0.217235	-0.124933	-0.0997507	-0.0511214	-0.0609899	-0.147951	-0.0384892	-0.178765	0.0332044	0
1612	ENSG00000081019	RSBN1	2323	1	0	1	1	0	1	1	0.41099	-0.370853	-0.412022	0.579271	-0.366338	0.0217729	-0.0723815	0.501155	0.310986	-0.353929	-0.0165286	0.199466	0.152223	0.18144	-0.328478	-0.2717	-0.0184123	0.449756	0.00136493	0.335491	0
1613	ENSG00000081026	MAGI3	2321	1	0	0	1	0	1	1	0.506238	-0.0857733	0.601632	-0.124045	-0.612055	-1.53645	-0.335518	-0.41169	-0.598189	-0.900246	-0.126517	0.0266233	0.140319	0.167451	0.131366	0.00398993	-0.208776	-0.0447492	-0.0213018	-0.0669654	0
1614	ENSG00000081041	CXCL2	7097	1	0	1	0	0	1	1							5.2462		0.332658	2.54597	2.11025	0.126697	-0.484697	-1.07782	1.13101	-1.29784	-0.665018	-0.696138	-1.29153	0.396234	0
1615	ENSG00000081052	COL4A4	5508	1	0	1	0	0	1	1			2.35999						-0.441935		0.110866	-0.203702	-0.265451	0.386031	-0.366901	0.534772	0.382194	0.0353176	-0.16776	0.317107	0
1616	ENSG00000081059	TCF7	6254	1	0	1	1	0	1	1	-0.641796	-2.80171	-1.01088	-1.85493	-1.09739	-1.89337	-1.92673	-1.23897	-0.279583	-2.49122	0.907394	-0.0461126	0.255568	0.610099	0.0900972	1.53482	0.845616	0.764205	1.44879	1.39363	0
1617	ENSG00000081087	OSTM1	9640	1	0	1	0	0	1	1	1.22147	1.69644	2.16329	2.25098	2.13879	1.72343	0.451188	1.37699	0.976587	2.36205	-0.509162	-0.542483	-0.774813	-0.235976	-0.461944	-0.454092	-0.592343	-0.180988	-0.507358	0.063928	0
1618	ENSG00000081138	CDH7	20299	1	0	1	0	0	1	1	0.715081	-11.199	-0.437317	0.114311	0.169089	-1.03326	-7.0981	-9.24264	-11.8723	-7.91568	2.82305	5.05413	0.123068	0.700833	-0.0837465	0.166748	0.337149	5.24302	2.44105	0.796325	0
1619	ENSG00000081154	PCNP	3769	1	0	0	0	0	1	1	0.647615	0.261803	0.105473	0.201812	0.117592	0.348827	0.155431	0.764225	-0.371479	0.413877	-0.34741	0.195739	0.329947	0.483357	0.0523092	-0.0134347	-0.0915511	0.360665	-0.20117	0.131665	0
1620	ENSG00000081177	EXD2	16096	0	0	0	0	0	1	1	1.15547	0.795652	-0.200755	0.73491	0.918682	1.1903	1.02805	0.925475	0.888606	1.18798	0.400752	-0.0422229	0.375091	0.465299	0.217631	0.57155	0.633063	-0.257274	0.6626	0.0331977	0
1621			16095	1	0	1	1	0	1	1											0.0566417	-0.387486	-0.0362269	-0.279408	-0.568555	0.00566595	-0.0202271	0.236673	-0.121457	0.129846
1622	ENSG00000081189	MEF2C	6088	1	0	1	0	0	1	1	1.32851	-4.04838	2.4213	1.07875	1.87882	-0.533242	0.666748	0.642361	1.40182	1.38696	-0.118614	0.230719	0.169487	0.440852	0.138721	-0.0791962	-0.0315354	0.479845	0.069113	-0.150463	0
1623			6089	0	0	1	0	0	0	0											-0.153546	-0.342085	-0.966922	-0.605305	-0.888724	-0.139094	0.15087	-0.15562	-1.85504	1.251
1624	ENSG00000081277	PKP1	2844	1	0	1	0	0	1	1				2.8624	7.69715						-0.884933	-2.5996	-1.94563	-2.0754	-1.16874	-0.693864	-0.767072	-1.01277	-1.73556	0.109851	0
1625	ENSG00000081307	UBA5	3946	1	0	1	1	0	1	1	-0.337052	-0.239907	-0.124109	0.246897	-0.0200449	0.0655176	0.351035	0.115125	-0.598131	-0.035245	-0.218409	0.158032	0.208426	0.160191	0.0457107	0.0376539	-0.0297405	0.154635	0.0113351	-0.00465294	0
1626	ENSG00000081320	STK17B	5312	1	0	1	0	0	1	1	-0.200249	0.392212	0.282025	0.376372	0.863292	-0.0471222	0.816024	-0.618035	-0.984268	1.47071	0.0301304	-0.111738	0.0681025	0.420867	-0.634107	-0.375143	0.305616	0.134583	0.16175	0.482809	0
1627	ENSG00000081377	CDC14B	10189	1	0	1	1	0	1	1	0.556007	1.42965	0.114514	1.26517	0.908706	1.67831	1.34732	1.42035	1.63654	2.27795	0.0683139	0.0266199	-0.0133432	0.0467565	-0.326261	0.103971	-0.214842	0.0398155	-0.383903	-0.0178488	0
1628	ENSG00000081386	ZNF510	10190	1	0	1	0	0	1	1	1.39841	-0.127259	-0.168162	0.308044	-0.137294	0.793495	0.565371	1.34036	0.843736	0.191762	-0.171765	0.558015	-0.369379	0.273335	-0.167418	0.191877	-0.32216	0.399817	0.123891	0.109518	0
1629	ENSG00000081479	LRP2	5173	1	0	1	1	0	1	1	-7.28524	-15.558	-5.27938	-4.8839	-9.34579	-10.6084	-5.13198	-9.5586	-10.2106	-6.2793	-0.251462	0.550495	0.205554	1.09022	-0.283071	-0.0413195	0.201086	0.247773	0.103686	0.260019	0
1630			5174	0	0	0	0	0	1	0											0.0331473	-0.161348	-0.37333	0.241819	-0.987814	0.175341	-0.32189	0.836158	-0.0567824	0.37993
1631	ENSG00000081692	JMJD4	3062	1	0	0	1	0	1	1	-0.545941	0.266619	-1.0342	0.191868	-0.414185	-0.051341	-0.0452063	-0.126338	-0.188419	-0.0225931	0.0902914	-0.24179	0.0295003	0.0138542	0.0520122	0.143012	0.0298386	0.00361546	-0.0292649	0.129154	0
1632	ENSG00000081721	DUSP12	2670	1	0	1	1	0	1	1	0.567104	-0.191632	-0.352484	-0.114876	-0.173989	0.0537604	-0.254582	-0.317858	0.283693	0.286811	-0.209887	0.2227	0.191977	0.468471	0.305829	-0.149986	0.166683	0.553656	0.208249	0.17401	0
1633	ENSG00000081760	AACS	14972	1	0	1	1	0	1	1	-0.756484	0.391192	-0.799703	-0.097145	0.21309	0.0206843	-0.185022	0.118997	-0.425592	-0.803344	0.203695	-0.0165249	0.00226523	-0.0376217	-0.266377	0.0363546	-0.226501	0.10782	-0.251954	0.0668062	0
1634	ENSG00000081803	CADPS2	8321	1	0	1	0	0	0	1	1.14118	-3.60041	0.652888	-0.584455	-2.87677	-2.52082	1.0264	-5.58244	-1.71088	1.97147	0.0521716	0.0817312	-0.0905373	0.233875	-0.0245311	0.0266172	-0.0161819	0.268062	-0.106281	0.153391	0
1635	ENSG00000081818	PCDHB4	6363	1	0	0	0	0	1	1	2.12558	5.06727			5.62352	1.99069		2.644	7.8989		3.13091	-0.91446	0.695947	0.262814	0.10979	1.22214	0.638651	0.557558	0.0821767	1.90082	0
1636	ENSG00000081842	PCDHA6	6351	0	0	0	0	0	1	1		-10.0698			-6.80469	-3.39412		-3.63204	-6.28996	-4.79744	3.04548	0.455954	1.81878	-0.117487	1.35108	1.29806	-0.173386	3.49589	2.20593	0.0524905	0
1637			6352	0	0	0	1	0	0	0											1.54812	0.581515	-0.866672	0.751826	-0.415088	0.528363	0.279117	0.536477	0.295261	0.0203844
1638			6353	0	0	0	1	0	0	0											3.07129	-0.256215	-1.52313	3.90882	-2.78405	1.87846	2.34041	3.33395	2.81641	3.97451
1639			6354	0	0	0	1	0	0	0											1.54818	-0.0434103	0.127224	-0.0864422	0.224081	0.509994	0.258981	0.237622	0.162991	-0.0458148
1640			6355	0	0	0	1	0	0	0											2.70651	3.51236	0.699625	2.62758	3.18264	1.57828	2.66381	2.42159	2.84365	0.791359
1641			6356	0	0	0	1	0	0	0											4.53571	3.98926	2.33688	-0.754892	2.33517	1.06654	-0.692995	1.2834	0.964012	2.2447
1642			6357	0	0	0	1	0	0	0											4.39308	0.14985	1.86025	0.240122	-0.164644	0.0172989	4.65866	5.36663	-0.204409	3.87621		longlist
1643			6358	0	0	0	1	0	0	0											-0.271535	-0.122676	-0.188074	-0.0373452	-0.455285	-0.506437	-0.208958	0.0761757	-0.707994	-0.189246
1644	ENSG00000081853	PCDHGA2	6380	1	0	1	0	0	1	1	2.11756	2.50324	1.64799	2.87405	2.00352	3.59646	3.50527	3.23593	3.23629	1.82938	1.85517	0.599631	-0.700449	0.0411054	0.404032	0.518657	-0.156146	0.80315	0.475212	-0.0160992	0
1645			6381	0	0	0	1	0	0	0											4.31551	2.30249	1.73542	-0.380257	0.41743	2.16253	0.900846	2.06082	2.98387	3.3292		longlist
1646			6382	0	0	0	1	0	0	0											-0.270304	0.0971511	-1.00694	-1.24297	2.29046	-0.573926	1.70483	0.075945	-0.178521	-1.04122
1647			6383	0	0	0	1	0	0	0											-0.124641	-0.184232	-2.35244	-0.443738	-1.11522	-0.289557	-0.573458	-0.423916	0.320308	-0.531919
1648			6384	0	0	0	1	0	0	0											-0.511984	-0.752183	-2.68178	-0.239599	0.486525	0.147192	1.09487	-0.545547	0.879519	-0.612666
1649			6385	0	0	0	1	0	0	0											1.42845	-0.34545	-0.379961	-0.0219765	-0.029322	0.598124	0.550117	-0.443965	-0.23027	0.41839
1650			6386	0	0	0	1	0	0	0											1.08824	-2.44048	-0.0881147	0.0827654	0.411453	-0.17838	-1.78228	0.45398	-0.981789	0.0224903		longlist
1651			6387	0	0	0	1	0	0	0											3.91262	-1.43295	0.986653	1.35532	0.286063	1.82687	0.96269	3.00037	3.94585	1.92013
1652			6388	0	0	0	1	0	0	0											2.43557	-3.17478	2.0453	-0.0321899	0.764901	0.988639	0.545539	0.98426	1.20735	1.23541
1653			6389	0	0	0	1	0	0	0											0.588648	-0.526259	-0.397878	-0.341613	-1.08963	-1.24006	0.0762916	-1.68905	0.711265	-0.26264
1654			6390	0	0	0	1	0	0	0											4.40415	4.03349	2.42301	4.42357	3.07628	4.22473	5.49331	3.87292	3.06256	2.55677
1655			6391	0	0	0	1	0	0	0											2.87602	1.49163	1.95239	2.07255	2.21537	2.25565	3.75175	4.39277	4.65952	0.678861
1656			6392	0	0	0	1	0	0	0											4.80586	3.84754	2.79569	4.71883	4.04772	2.79534	5.12354	3.98992	0.332094	3.03605
1657			6393	0	0	0	1	0	0	0											3.76356	1.86737	2.25723	0.689115	1.42852	1.59501	-1.37131	2.77886	4.02725	2.39511
1658			6394	0	0	0	1	0	0	0											1.10124	0.53268	-0.759436	-0.0846291	0.106991	0.0755378	0.591229	0.717519	0.449014	-0.0160328
1659			6395	0	0	0	1	0	0	0											2.38721	-3.30267	-1.61818	-1.90034	0.0257971	0.693581	0.278839	2.13687	3.56259	2.24679
1660			6396	0	0	0	1	0	0	0											-1.32652	-2.06069	-1.5943	-2.44076	-1.66485	-0.883337	-1.36906	-0.505935	-0.2017	-0.161508		longlist
1661			6397	0	0	0	1	0	0	0											-6.15549	-6.59553	-6.74489	-7.17706	-6.78239	-5.78125	-6.69789	-5.10082	-5.55088	-5.56713
1662			6398	0	0	0	1	0	0	0											-3.07619	-1.47758	-1.38709	-0.31038	-1.32098	-1.51422	-1.12246	-0.79756	-1.73399	-0.930047		longlist
1663	ENSG00000081870	HSPB11	1999	1	0	1	0	0	1	1	-0.462233	-0.597275	-0.336655	-0.688675	-0.81359	-0.798472	-0.141415	-0.693737	-0.838417	-0.478555	0.166788	0.253552	0.0318679	0.376974	0.380285	0.0962636	0.201661	0.499909	-0.15773	0.0485794	0
1664	ENSG00000081913	PHLPP1	20290	1	0	1	0	0	1	1	2.52868	0.412539	1.07439	1.36334	-0.145885	1.37243	1.68515	2.07637	1.09944	2.20701	-0.0578632	-0.173966	-0.01748	-0.0314673	0.138079	-0.104246	-0.157797	0.0293965	-0.207746	0.0412639	0
1665	ENSG00000081923	ATP8B1	20270	0	0	0	0	0	1	0	-0.340783	1.49509	4.52358	-0.506442	5.59435				-0.100645	-0.907566	3.5384	0.588744	1.225	0.0819739	0.450185	2.53152	1.78198	1.04936	0.34868	0.842794	0
1666	ENSG00000082014	SMARCD3	8504	1	0	0	1	0	1	1	0.277698	0.729636	-0.132874	0.795467	-0.0963434	1.20931	1.51367	-0.0469658	0.588328	1.51077	-0.11702	-0.324709	-0.180717	0.253968	-0.147449	0.308645	-0.0369658	0.367041	-0.275816	0.273991	0
1667			8505	0	0	0	1	0	0	0											-0.83334	-1.65002	-1.30374	-0.613482	-0.220463	-0.0881386	-0.178554	-0.179132	-1.66533	0.172353
1668			8506	0	0	0	0	0	1	1											-0.738777	-0.939206	-1.2846	-0.675082	-1.32561	-0.295333	-0.413723	-0.646932	-0.701309	-0.224222
1669	ENSG00000082068	WDR70	5866	1	0	1	1	0	0	1	-0.312147	-0.390638	-0.392382	-0.72934	-0.0946395	-0.533544	-1.53312	-0.172171	0.441741	-0.770447	-0.0148813	0.211155	0.233172	0.0449513	0.142346	-0.0288648	-0.180014	0.253223	-0.0443322	-0.0637284	0
1670	ENSG00000082146	STRADB	5349	1	0	1	0	0	1	1	0.411994	1.01985	0.216135	-1.35906	1.20817	0.790722	0.492652	0.4215	0.790902	0.412897	0.139592	0.0298539	0.0647396	0.252915	-0.274794	-0.0603184	-9.21494e-05	0.161767	-0.0461379	0.41159	0
1671	ENSG00000082153	BZW1	5338	1	0	1	1	0	1	1	0.0125403	0.0584909	-0.700518	-0.275619	-0.199032	-0.118412	-0.338329	-0.177064	-0.189018	-0.204185	-0.283855	-0.0453243	-0.0792469	0.369761	-0.363516	-0.236385	0.0166955	0.439297	-0.251867	0.0592036	0
1672	ENSG00000082175	PGR	12315	1	0	1	0	0	1	1	-8.00073	-9.32145				-6.28305	-8.90127		-10.4243		-0.130099	0.235247	-0.176755	0.224334	-0.0357119	0.0408461	0.348291	0.625162	-0.168539	1.66237	0
1673	ENSG00000082196	C1QTNF3	5848	1	0	0	1	0	1	1	3.13004	0.255649	2.56674	3.07909	4.22946	2.2548	-1.06999	0.970992	3.66385	2.64191	-2.95195	-4.68486	-3.36862	-4.41674	-3.84172	-2.3962	-0.987021	-1.71579	-4.7161	-1.5421	0
1674	ENSG00000082212	ME2	20244	0	0	0	0	0	1	1	0.522373	0.284516	-0.954217	-0.16407	-0.641428	0.282778	-0.138641	0.0894231	0.389633	0.188222	-0.755938	-0.271159	-0.0746777	-0.104601	-0.54562	-0.126032	-0.10018	-0.203384	-0.291311	0.00345049	0
1675	ENSG00000082213	C5orf22	5836	1	0	1	1	0	1	1	0.275682	0.195867	-0.114963	-0.433046	-0.431709	-0.855956	-0.763107	-0.345128	-0.208645	-0.0558064	0.020898	0.228216	0.056495	0.484207	0.17794	-0.101916	0.0444248	0.502154	0.111219	0.107205	0
1676	ENSG00000082258	CCNT2	5076	1	0	0	1	0	0	1	-0.562518	-1.6426	-1.62258	-0.993284	-1.29508	-0.875769	-1.14112	-0.987632	-0.872502	-1.06083	0.16654	0.0674535	0.673158	0.470833	-0.533445	-0.257815	-0.0199245	0.0959847	-0.0542585	0.0967393	0
1677	ENSG00000082269	FAM135A	9493	1	0	1	0	0	1	1	0.49872	-0.261306	-1.16422	0.0813311	-0.915704	-0.339694	-0.0945993	-0.248297	0.0285522	0.0908256	-0.152006	-0.0178478	-0.0934702	0.0752307	-0.198816	-0.251398	0.172671	-0.0104434	-0.157366	0.0494855	0
1678	ENSG00000082293	COL19A1	9490	1	0	1	0	0	1	1	3.46477	2.0832	3.66339	2.45757	3.45507	3.21739		5.98746			-0.00346384	-0.0645377	-0.0472078	0.0825836	-0.458768	-0.04948	0.00963646	-0.195105	-0.658643	0.0891163	0
1679	ENSG00000082397	EPB41L3	20097	1	0	1	0	0	1	1	-10.8264	-10.6807	-1.56989	-0.698207	-7.68002	-4.79122	-7.43704	-7.45128	-0.604614	-8.20452	-0.80096	-0.395899	-1.25561	-0.486791	-0.544299	-0.835041	-0.413193	-0.656561	-0.486253	-1.07606	0
1680			20098	1	0	1	0	0	1	1											4.51623	4.09027	0.0592027	0.245936	1.70758	3.85173	3.51303	3.40267	1.82661	2.82232
1681			20099	0	0	0	0	0	0	1											4.22171	4.56286	0.590917	1.96473	3.41175	4.36743	3.62832	5.18037	2.00081	4.3532
1682	ENSG00000082438	COBLL1	5162	0	0	0	1	0	1	1	-2.96424	-3.55736	-4.03674	-2.01705	-1.50663	-2.10697	-1.77503	-4.59865	-3.36917	-0.320746	0.0694481	-0.00512652	0.0324897	-0.310418	0.0251153	0.0309621	-0.136186	-0.145216	-0.174315	0.385726	0
1683			5163	1	0	1	0	0	1	1											-0.151099	-0.386078	0.13259	-0.188444	-0.387	-0.125154	-0.163004	-0.185254	-0.0559218	0.115164
1684	ENSG00000082482	KCNK2	2992	1	0	1	1	0	1	1	-1.39821	-4.16125	1.31481	-0.518783	-4.72127	-5.44929	-1.6987	-1.16757	-2.93827	-6.80532	-0.362336	0.478264	0.176943	0.357785	-0.00502412	0.190981	0.166833	0.323943	0.421859	0.370953	0
1685			2991	1	0	1	0	0	1	1											-1.86322	-3.01511	-4.03521	-5.10155	-1.90986	-1.25433	0.0654924	-2.9727	-0.902182	-1.01121
1686	ENSG00000082497	SERTAD4	2956	0	0	1	0	0	0	0	-3.97902	-2.75497	0.821641	0.423041	3.3246	-3.8912	-6.92324	-7.37535	-2.05902	-3.2415	0.595032	-1.34966	-0.480867	-0.328523	-0.720335	-1.05345	0.153553	0.0222925	-0.488657	1.1366	0
1687	ENSG00000082512	TRAF5	2960	1	0	1	0	0	1	1	0.0327563	-0.939743	-0.406638	-1.43107	0.851392	-1.68373	0.00776181	-1.39503	-2.34612	-1.0364	-0.485918	-1.82615	-0.773269	-0.159052	-2.33464	-0.464454	-0.428953	-0.524194	0.0926953	-0.196495	0
1688			2961	1	0	1	0	0	1	1											0.273768	-0.264925	0.0245613	0.574599	0.439182	0.453897	0.783087	0.229935	0.551582	0.383809
1689	ENSG00000082515	MRPL22	6496	1	0	1	1	0	1	1	-0.143425	-0.273401	-0.313626	-0.547608	-0.431811	-0.504876	-0.536817	-0.152888	-0.810373	-0.275449	0.236194	0.460979	0.221216	0.503084	0.0186618	-0.00480019	0.291006	0.422616	-0.386504	0.0855456	0
1690	ENSG00000082516	GEMIN5	6495	1	0	0	0	0	1	1	-0.342596	-0.307733	-1.1401	-0.836129	-0.6171	-0.38904	-0.340674	-0.411444	-0.610632	-0.779217	-0.104988	-0.328346	-0.0790588	0.476713	-0.125573	-0.210703	-0.229395	-0.0832726	-0.338009	0.195788	0
1691	ENSG00000082556	OPRK1	10806	1	0	1	0	0	1	1		-8.02411		-11.5755	-10.6763	-11.141	-8.14228	-11.4171	-8.18658	-11.8459	4.48756	1.6925	0.709722	0.830848	2.38787	3.75027	2.02023	6.72261	3.66133	6.59958	93
1692	ENSG00000082684	SEMA5B	3858	0	0	0	1	0	0	0	5.89435	-2.18296	-1.7808	0.00363436	-1.79247	0.0626741	-2.41357	-1.52963	-0.545541	-0.462398	3.52181	2.96689	3.20497	3.04863	1.31624	1.55104	2.26003	2.08475	2.34718	0.983927	0	longlist
1693	ENSG00000082701	GSK3B	3835	0	0	0	0	0	1	1	0.515436	0.260186	0.465922	0.527947	0.0638562	0.317594	0.199228	0.584775	-0.933039	-0.0866049	-0.0417029	-0.0819211	0.0406823	0.0314092	0.043558	-0.0649678	0.000413675	0.0133441	-0.144266	-0.0119559	0
1694	ENSG00000082781	ITGB5	3872	1	0	1	1	0	1	1	1.76985	1.56506	2.52585	2.54729	3.36096	1.11349	2.24695	0.880405	0.229496	3.09385	1.17021	0.252217	0.348611	0.106903	-0.0298373	1.71115	0.819751	0.771597	0.515189	0.58757	0
1695	ENSG00000082805	ERC1	13992	1	0	1	1	0	1	1	-0.504584	0.100953	-0.35287	0.00604893	0.82535	0.126636	0.223263	0.0867108	-0.517817	0.27488	0.113622	-0.0500049	-0.0146344	0.314548	0.00841066	-0.0407689	0.0538769	0.424031	-0.11971	0.239204	0
1696	ENSG00000082898	XPO1	4674	1	0	1	0	0	1	1	0.179816	-0.251277	-0.506904	-0.644282	-0.651417	-0.189781	-0.411071	-0.0602228	-0.507013	-0.436643	0.194513	-0.103383	0.234315	0.144591	0.0304521	-0.204558	0.106383	0.275546	-0.171176	0.00523337	0
1697	ENSG00000082996	RNF13	4045	1	0	1	0	0	1	1	1.06067	0.797177	1.41432	2.24258	1.71326	1.58264	1.72567	1.87562	0.894521	2.00042	-0.310598	-1.2195	-2.35166	-2.42254	-2.56519	-0.318074	-0.331142	-1.05026	-1.29252	-0.107739	0	longlist
1698	ENSG00000083067	TRPM3	10114	1	0	1	1	0	1	1	1.46979	-0.0926939	2.06496	0.135615	-0.573858	1.3116	-0.65621	-0.721551	0.722512	1.20894	-4.44323	-4.59313	-5.09638	-4.48274	-3.18436	-3.21103	-3.23496	-2.60942	-5.11949	-3.95928	0
1699	ENSG00000083093	PALB2	18144	1	0	1	1	0	1	1	0.296547	-0.666268	-0.511272	-0.5077	-1.46088	0.00799271	-0.110073	-0.297153	-0.439013	-0.536942	0.031497	0.183816	-0.298927	0.250029	0.290271	-0.00829215	0.0678364	0.358386	-0.146327	0.0689013	0
1700	ENSG00000083099	LYRM2	9576	1	0	1	1	0	1	1	0.472674	0.498966	0.141217	0.448142	0.18656	0.5335	-0.602046	0.368201	-0.236282	0.909683	-0.11424	0.0855083	-0.0127038	0.252989	0.182273	-0.0798787	0.477455	0.264755	-0.176822	0.545084	0
1701	ENSG00000083123	BCKDHB	9533	1	0	0	1	0	1	1	0.192597	-0.732712	-0.288654	-0.307556	-0.278511	-0.383082	0.282691	-0.513593	0.426194	-0.161955	-0.400354	0.238464	0.30641	0.585291	0.301575	0.0623648	-0.19862	0.48153	-0.102144	0.212003	0
1702	ENSG00000083290	ULK2	16827	0	0	0	0	0	1	1	1.28805	-0.0111458	0.166233	-1.1251	0.289646	0.0152924	-0.402528	-0.434631	0.777314	0.453019	0.90686	0.645147	0.240674	1.39948	0.269117	1.50791	1.37581	1.48796	1.74501	1.0349	0
1703	ENSG00000083307	GRHL2	11019	1	0	1	1	0	1	1								-6.78127			3.01157	3.8269	0.963222	3.00484	4.09734	4.75074	5.03628	4.51419	3.7018	5.55314	0
1704	ENSG00000083312	TNPO1	5997	1	0	1	1	0	1	1	0.243826	-0.16344	-0.538359	-0.381577	-0.0759408	-0.683019	-0.566168	-0.451516	0.354162	0.0302579	0.0842629	0.155173	0.0199031	0.129279	0.0323893	-0.210605	-0.190338	0.0315472	-0.179156	-0.076264	0
1705			5998	1	0	1	1	0	0	1											-0.319189	0.108287	0.531691	0.576041	0.330617	-0.135272	-0.0385655	1.03563	-0.498398	0.0410317
1706	ENSG00000083444	PLOD1	1431	1	0	0	1	0	1	1	-1.73084	1.31196	0.901707	0.719461	1.65678	-0.139041	0.118976	0.30643	-0.642791	-0.343673	-0.0628434	-0.52631	-0.193272	-0.284596	-1.46397	-0.702131	-0.98954	0.0559144	-1.06171	0.0922368	0
1707	ENSG00000083454	P2RX5	16574	1	0	1	0	0	0	1								2.99557			0.929798	0.915922	-0.617356	-0.313927	-2.08751	-1.07873	4.04084	0.505956	0.0579	0.0305473	0
1708	ENSG00000083457	ITGAE	16576	1	0	1	0	0	0	1	0.812463	0.360977	0.340458	-0.00258479	0.501542	0.211337	-0.143051	-0.121548	0.542272	0.232133	-0.633808	-1.27704	-1.63732	0.578845	-0.177452	0.321621	0.129752	-1.05998	-0.194042	0.182534	0
1709			16575	0	0	0	1	0	0	0											-0.252085	-0.0524105	-0.128942	0.059372	-0.178705	-0.141078	-0.0665762	-0.0764603	-0.290245	0.021629
1710	ENSG00000083520	DIS3	13744	1	0	1	0	0	1	1	-0.625421	-0.00696532	-0.916431	-1.02366	-0.0664742	-0.967233	0.150169	0.156843	0.183099	-1.32094	0.00400596	0.0596658	0.167483	0.422853	0.261466	0.228338	0.0672045	-0.0611676	0.175127	0.5309	0
1711	ENSG00000083535	PIBF1	13744	1	0	1	0	0	1	1	-0.49118	-0.472393	-0.295455	-0.706837	0.212861	-1.48296	-0.180233	0.615467	-0.412971	-1.19802	0.00400596	0.0596658	0.167483	0.422853	0.261466	0.228338	0.0672045	-0.0611676	0.175127	0.5309	0
1712	ENSG00000083544	TDRD3	13735	1	0	1	0	0	1	1	0.0418511	-0.405992	-0.396231	-1.52888	0.133689	-0.688069	-0.0151495	-0.048865	0.449429	-1.37788	0.0214565	-0.0171253	0.00792077	0.408914	0.101132	0.237243	-0.0482357	0.199998	0.0345713	0.404707	0
1713	ENSG00000083635	NUFIP1	13671	1	0	1	0	0	1	1	-0.303721	-0.298011	-1.41626	-0.771353	-0.367312	-0.972801	-0.321776	-0.117969	0.147076	-1.37519	-0.0527755	0.128822	-0.00343987	0.704518	-0.727225	0.0761626	-0.113106	-0.155582	-0.6695	0.527065	0
1714	ENSG00000083642	PDS5B	13612	1	0	1	0	0	1	1	0.468784	-0.173375	-0.66559	-0.878611	-0.0431708	-0.566962	-0.308831	-0.108294	0.508139	-1.10225	-0.458658	-0.327232	0.191452	-0.251346	-0.622676	-0.132144	-0.253291	0.0321729	-0.251186	-0.0947188	0
1715	ENSG00000083720	OXCT1	5883	0	0	0	1	0	0	0	1.13388	0.701537	1.63014	0.025102	0.918695	-0.0411068	1.07835	0.677043	1.00436	0.788807	-0.558903	-2.84673	-3.43947	-3.69351	-3.12993	-1.3798	-3.87927	-1.54066	-0.808342	-0.724861	0
1716			5884	0	0	0	1	0	0	0											-3.55732	-2.63506	-4.14323	-2.84956	-3.95514	-1.96799	-2.03099	-3.06198	-0.802192	-1.34541
1717			5885	1	0	1	0	0	1	1											-1.88356	-1.6871	-2.35247	-1.05195	-1.33041	-0.181284	-0.214755	-0.895555	-0.0351079	0.111063
1718	ENSG00000083799	CYLD	18318	1	0	1	0	0	1	1	0.565571	0.964346	1.26402	2.1546	2.70384	1.7802	1.83965	1.39107	1.2218	1.93495	0.00658981	-0.409501	-0.026557	-0.0932531	-0.324313	0.0896013	-0.0249976	0.0847137	-0.200354	0.0908659	0
1719			18319	0	0	1	0	1	0	0											-0.788204	-0.747454	-0.962725	-0.905434	-0.373459	-0.560021	-0.376494	-0.295198	-0.657751	-0.464954
1720	ENSG00000083844	ZNF264	20010	1	0	1	0	0	1	1	0.268726	-0.192144	0.159138	0.315865	-0.204939	0.256208	0.686617	0.481117	0.170038	-0.329516	0.0651401	0.182974	-0.248499	-0.183682	-0.207818	-0.150464	-0.508225	0.184714	0.299008	0.289337	0
1721	ENSG00000083857	FAT1	7512	0	0	0	1	0	0	0	1.00252	0.161043	0.0251278	0.883317	1.19642	0.901293	1.34116	0.91249	-0.890496	0.564641	0.307227	-0.320845	0.0860723	-0.106869	0.130139	0.463625	-0.232184	-0.579682	0.129671	-0.0327775	0
1722			7513	0	0	0	1	0	0	0											0.250835	0.237408	-0.261837	-0.0212773	0.282342	0.223489	0.316058	-0.18741	0.194245	0.130473
1723			7514	0	0	0	1	0	0	0											0.299762	-0.329385	-0.402675	-0.230103	-0.278294	0.296287	0.219336	-0.759863	0.104067	0.0426224
1724			7515	0	0	1	0	0	1	1											-0.112785	0.303961	0.266825	0.475343	-0.0121774	0.0528762	0.0157659	0.377458	-0.0329646	0.257634
1725	ENSG00000083896	YTHDC1	7080	1	0	1	1	0	1	1	0.0990376	-0.592948	-0.330305	-0.428152	-0.680066	-0.281162	-0.632443	-0.424927	-0.25464	-0.675811	0.0132477	0.0569118	-0.0591257	0.183572	-0.0444261	-0.0146503	0.222727	0.439432	0.172605	0.269334	0
1726	ENSG00000083937	CHMP2B	3738	1	0	1	1	0	1	1	0.950022	-0.389154	0.278821	0.570689	0.472213	0.57024	0.526186	0.310846	0.521296	0.560446	-0.227265	0.171071	0.134494	0.0514148	-0.0336854	-0.136251	0.0441229	-0.00144214	-0.164388	0.155408	0
1727	ENSG00000084070	SMAP2	1828	1	0	1	0	0	1	1	-0.0566412	0.296111	0.414249	0.644435	-0.162442	0.18071	0.146544	0.676908	-0.175828	0.531583	-0.372703	-0.833335	-0.149954	-0.0915386	-0.908663	-0.835561	-0.209654	0.0249259	-0.718109	-0.0434272	0
1728	ENSG00000084072	PPIE	1817	0	0	1	1	0	1	1	0.497593	-0.484709	0.611098	0.131822	-0.546229	0.096423	0.114204	-0.109945	-0.464062	0.239091	-0.288444	0.628709	0.133936	0.958517	-0.171356	-0.369544	-0.276423	1.12896	1.12723	0.473167	0
1729	ENSG00000084073	ZMPSTE24	1825	1	0	1	1	0	1	1	0.352992	0.870399	0.278223	0.110274	0.632987	0.329513	0.50854	-0.137705	0.429003	0.319053	-0.0613199	0.556737	0.33256	0.495132	0.0788156	-0.00450286	0.139691	1.16235	0.221183	-0.0257359	0
1730	ENSG00000084090	STARD7	4864	1	0	1	0	0	1	1	0.838463	0.308436	0.202716	-0.1763	-0.222486	0.443909	0.33375	0.484154	0.421761	0.601724	0.235938	-0.0644684	0.0645104	0.0276455	0.269184	-0.0814967	-0.0863151	0.223158	-0.0245596	0.386679	0
1731	ENSG00000084093	REST	7071	1	0	1	0	0	1	1	-0.21484	0.0739057	-0.449734	-0.343347	0.0928219	-0.252419	-0.0727	-0.181404	-0.665667	-0.195851	0.429431	0.553464	0.294303	0.706006	0.206063	0.297175	0.294437	0.655628	0.0556353	0.114804	0
1732	ENSG00000084112	SSH1	14744	0	0	0	1	0	0	0	0.255631	0.749514	1.0711	0.49451	1.89585	0.548628	0.167318	0.807467	-0.21001	-0.0450039	-0.307015	-0.347069	-0.392802	0.00124425	-0.21922	0.31633	0.107266	0.0538823	0.160589	0.341935	0
1733			14745	1	0	1	1	0	1	1											-3.77937	-3.6775	-3.61958	-2.23582	-4.60807	-4.14665	-1.54872	-3.27355	-2.11698	-0.137207		longlist
1734			14746	1	0	1	1	0	0	0											-1.23948	-0.838601	-1.05003	-0.11303	-1.64097	-0.515852	-0.829135	0.331485	0.181524	-0.205854
1735			14743	0	1	0	1	0	0	0											-0.163201	-0.474347	-0.988023	-0.479408	-0.185604	0.0614187	-0.0381471	-0.537265	-0.377877	0.249946
1736	ENSG00000084207	GSTP1	12084	1	0	1	1	0	1	1	-0.688674	-0.554623	-1.03276	-1.5937	-1.32456	-0.856032	-1.33142	-2.06716	-0.978688	-0.768693	-0.173629	-0.846758	-0.259422	-0.141618	-0.197117	-0.144301	0.0289592	0.490612	0.11605	0.0373403	0
1737	ENSG00000084234	APLP2	12557	1	0	1	1	0	0	1	-0.428079	0.989326	1.80236	0.600275	2.14881	0.433811	0.567617	0.221168	0.0142568	1.63012	0.171782	-0.281015	0.0280316	0.291196	-0.322268	0.233314	0.255058	0.368005	0.113639	0.463148	0
1738			12558	0	1	0	1	0	0	0											0.0989075	-0.404674	-0.636649	-0.12028	0.113793	0.137865	0.117668	-0.590834	0.618007	-0.0436739
1739	ENSG00000084463	WBP11	14157	1	0	1	0	0	1	1	-0.264286	-0.724643	-0.710233	-0.398962	-0.757202	-0.48795	-0.676043	-0.332541	-0.295862	-0.543338	0.0092619	0.467999	0.334484	0.417353	0.271951	-0.0239944	0.0885965	0.606249	-0.169623	0.202461	0
1740	ENSG00000084623	EIF3I	1708	1	0	1	1	0	1	1	-0.386076	0.339356	-0.341689	-0.261508	-0.400956	-0.167062	-0.166557	-0.063001	-0.54495	-0.206227	0.0594328	0.0817819	-0.0671019	0.0683355	-0.034412	-0.0741006	-0.158633	0.235023	-0.238826	0.129977	0
1741	ENSG00000084628	NKAIN1	1686	0	0	0	0	0	1	1	1.02506	-2.7959	-3.17975	-2.3379	-5.04237	-3.40989	-5.05516	-0.36803	-2.91191	-5.80678	-0.436468	-1.70666	-0.702937	-1.14771	-0.429177	0.133138	-0.250922	-0.800148	-0.201146	0.0378497	0
1742	ENSG00000084636	COL16A1	1695	1	0	1	0	0	1	1	-1.53469	1.12928	3.78146	2.59057	6.51447	4.19257	4.63073	1.72788	2.45504	3.4359	-0.544729	-2.04073	-2.14074	-1.7537	-2.3371	-0.572898	-1.16486	-0.0688684	-1.95477	1.27083	0	longlist
1743	ENSG00000084652	TXLNA	1705	1	0	1	1	0	1	1	-0.30187	-0.0253897	-0.0127826	-0.070884	-0.646135	-0.210176	-0.221336	-0.79827	-0.677206	-0.106635	-0.196579	0.180786	-0.0610851	0.350357	-0.249996	0.367785	-0.0486571	0.397803	-0.041613	0.481649	0
1744	ENSG00000084693	AGBL5	4489	1	0	1	0	0	1	1	0.0595047	-0.841862	-0.578813	-1.29075	-1.0583	-0.424993	-0.557668	-0.0740679	-0.725838	-0.490598	-0.125685	0.0911885	0.0091932	0.131348	-0.00692687	-0.0199109	-0.0861496	0.337953	-0.184566	0.0345932	0
1745	ENSG00000084710	EFR3B	4464	0	1	0	0	0	0	0	2.04184	1.95631	0.323593	0.747665	-0.157874	0.608337	0.309545	0.399217	1.68593	1.6462	0.208172	-0.212335	-0.322455	0.464996	-0.0130791	0.0995196	0.0772605	-0.0680237	0.365588	0.509904	0
1746			4462	1	0	1	1	0	1	1											0.0698253	-0.220795	-0.102371	0.181824	-0.149221	0.0522902	0.00126528	0.10254	-0.0264432	0.0199895
1747			4463	0	0	0	1	0	0	0											1.47311	0.0574809	0.670528	0.596384	0.308081	0.550454	0.8513	0.302395	1.11233	0.687776
1748	ENSG00000084731	KIF3C	4473	0	0	0	0	0	1	1	0.791441	1.35842	0.108818	0.665302	0.799988	0.552455	0.123304	0.596399	0.153043	-0.12508	0.0419697	-0.388317	-0.291767	0.281797	0.0442648	0.0360559	0.172413	-0.00772112	-0.239725	0.277271	0
1749	ENSG00000084733	RAB10	4474	1	0	1	0	0	1	0	0.76727	0.917598	0.0288932	0.444261	0.707171	0.664335	0.610988	0.860986	0.536456	0.356948	-0.200038	0.00639388	-0.0817545	-0.216003	0.157839	-0.200266	-0.0374754	0.49676	-0.339589	0.183348	0
1750	ENSG00000084754	HADHA	4477	1	0	1	1	0	1	1	-0.447175	0.249782	-0.558532	-1.00574	-0.0519942	-0.327311	-0.010139	-0.0623087	-0.351199	0.271337	-0.00231884	0.485403	0.0829381	0.669361	-0.0199731	-0.0673287	-0.00849823	0.57421	0.0109055	0.0720228	0
1751	ENSG00000084764	MAPRE3	4486	1	0	1	0	0	1	1	-0.364012	0.133742	0.677517	1.39139	1.02586	0.742264	0.563731	1.11088	0.91737	0.42464	-0.080253	0.187591	0.0519433	0.526687	-0.439122	-0.0491207	0.142533	0.15471	-0.482162	0.236028	0
1752			4487	1	0	1	0	0	1	1											-1.75323	-1.16787	-0.479807	-0.012282	-0.153752	-0.232326	0.0358718	-0.000174239	-0.762879	0.0612966
1753	ENSG00000084774	CAD	4497	1	0	1	1	0	1	1	-1.21325	-0.373949	-0.923309	-1.70142	-0.771944	-0.696128	-0.727504	-0.529464	-1.33014	-0.433223	-0.417336	-0.543926	-0.193803	0.29786	-0.506792	-0.186934	0.12792	-0.0952376	-0.320969	0.258058	0
1754	ENSG00000085063	CD59	11665	0	0	1	0	0	1	1	0.850068	2.3532	2.44284	1.92762	2.95862	2.03531	0.94403	1.94469	1.73561	1.32894	-0.320833	-0.0891455	0.365404	1.42684	-0.433993	1.09141	0.304279	0.828594	0.323189	0.946842	0	longlist
1755			11666	1	0	1	0	0	1	1											-0.411933	0.0431586	0.159314	0.277353	-0.918571	-0.280563	-0.643579	0.158707	-1.0325	-0.45702
1756	ENSG00000085117	CD82	11712	0	0	0	1	0	0	0	1.01233	0.573433	2.31747	-0.9084	0.733638	-0.110538	0.227528	-0.00541426	1.04297	-1.33489	-1.51987	-3.26258	-2.57816	-0.977805	-1.60216	-1.23978	-3.18453	-1.28607	-2.36104	0.206387	0
1757			11711	1	0	1	0	0	1	1											-0.543606	-0.442238	0.316901	0.346829	-0.857254	-0.479398	-0.299633	0.518973	-0.879794	-0.0812576
1758	ENSG00000085231	AK6	5987	0	0	0	1	0	1	0	0.403612	0.639737	0.0305873	-0.0894349	0.235572	0.327647	0.0957955	0.147648	0.625677	0.596575	-0.0333089	-0.032302	0.00282544	0.190111	-0.0124782	-0.0607795	-0.129028	-0.0716814	0.0297237	0.143868	0
1759	ENSG00000085274	MYNN	4119	1	0	1	0	0	1	1	-0.14308	-0.232993	-0.120997	0.379244	0.142445	0.0293151	0.24388	0.252312	0.0182069	-0.0549767	0.0836804	0.462305	0.0834363	0.320043	-0.0875057	0.0991333	0.00923431	0.0275697	0.0392308	0.155029	0
1760	ENSG00000085276	MECOM	4113	0	0	1	1	0	0	0	3.06572	-2.83023	1.00148	-0.474128	-1.16562	-1.88739	-0.604284	-5.23116		-6.98797	-2.20832	-5.64786	-2.69996	-5.56884	-3.80805	-1.48934	-2.1715	-4.40806	-3.86585	-3.25283	0
1761			4114	1	0	1	1	0	1	1											-0.320089	0.712363	0.438476	0.505615	0.172966	-0.0713876	-0.0570874	3.74234	0.112772	0.346092		longlist
1762			4115	0	0	1	1	0	0	0											2.82389	2.50652	2.29321	0.788218	1.11109	4.84517	4.87607	3.05155	0.481066	2.06657
1763			4116	1	0	1	1	0	1	1											0.443849	0.810331	0.224886	0.355737	-0.00673361	-0.248223	0.584763	0.42379	0.113159	0.232766
1764	ENSG00000085365	SCAMP1	6046	1	0	1	1	0	1	1	0.759702	0.420963	0.376623	0.373831	0.758493	0.468497	0.306978	0.734928	1.31513	0.422237	-0.0473805	-0.0394123	0.0793324	0.0654509	-0.071994	0.0706108	-0.221375	0.123152	-0.146329	0.0619984	0
1765	ENSG00000085382	HACE1	9619	1	0	1	0	0	1	1	0.29949	-0.884475	0.0648534	-0.195184	-0.620565	-0.20482	-0.91048	-0.210685	-0.627683	-0.233615	-0.237046	-0.127361	-0.00252953	0.133219	-0.452422	0.0668493	-0.112427	0.151168	-0.472056	-0.0819223	0
1766	ENSG00000085433	WDR47	2248	1	0	1	0	0	1	1	1.05316	1.04105	0.79247	1.77039	1.00302	0.931538	0.417623	1.24676	0.393169	0.692158	-0.133248	-0.0634798	-0.26017	-0.0835222	0.110073	-0.0291942	-0.152049	0.0303763	-0.313952	-0.0626411	0
1767	ENSG00000085491	SLC25A24	2241	1	0	1	1	0	1	1	-3.047	-1.7377	-2.10029	-2.26947	-1.96277	-3.43752	-3.294	-2.26012	-2.57693	-2.8095	-2.4194	-1.26594	0.100652	-0.210798	-0.303279	0.365503	0.0691985	-0.0391518	0.0873586	-0.0423459	0	longlist
1768			2242	1	0	1	1	0	1	1											0.00503838	-0.204606	-0.350779	-0.575334	-0.869064	-0.383895	-0.364533	-0.308134	-0.161592	0.0940688
1769	ENSG00000085514	PILRA	8186	0	0	0	0	0	1	1				1.23337				-1.21028		1.0738	-1.22631	-1.57501	-1.73278	-2.12569	-1.34814	-0.790683	0.0354463	-1.21762	-0.775933	-1.40801	0
1770	ENSG00000085563	ABCB1	8084	0	0	1	0	0	0	0						1.98293					3.71972	3.58138	0.957168	3.39504	3.50695	2.64157	5.26293	4.26783	0.555808	3.55319	0
1771			8085	0	0	1	0	0	0	0											6.72344	4.41976	0.0261754	3.2131	2.78316	4.16717	5.03504	4.97217	0.515167	4.70281
1772	ENSG00000085644	ZNF213	17977	1	0	1	0	0	1	1	0.374308	-0.157929	0.947026	0.317996	-0.246873	0.312935	-0.0338294	-0.13099	0.51587	0.001286	-0.112834	0.210269	-0.15559	0.209373	0.00299625	0.00545741	-0.0824035	0.136314	-0.229017	0.0317373	0
1773	ENSG00000085662	AKR1B1	8389	1	0	1	1	0	1	1	-0.136032	0.578002	-0.951491	-0.439007	0.163686	0.199369	-0.345103	0.58234	1.66461	-0.116416	-0.0388465	0.289335	0.175766	0.0663215	-0.279651	-0.0872104	-0.209882	0.221718	0.035198	0.288263	0
1774	ENSG00000085719	CPNE3	10944	1	0	1	0	0	0	1	0.498412	0.667344	0.315209	0.511262	0.466095	0.610425	1.15156	0.467982	0.700803	0.505327	-0.09679	-0.392693	-0.194046	0.151253	-0.621663	-0.065662	0.232236	0.282146	0.00113443	0.161032	0
1775	ENSG00000085733	CTTN	12148	1	0	1	0	0	1	1	-0.990338	0.751922	-0.680492	-0.242146	0.584945	-0.329977	0.267981	-0.1334	-0.660615	0.0349062	0.301134	-0.0996107	-0.179957	0.486067	0.0265007	-0.0445148	-0.0936024	0.140779	-0.0420005	0.112507	0
1776			12149	0	0	0	1	0	0	0											-0.202674	-0.273794	-0.167054	0.0745018	-0.0389532	0.26054	0.0497547	-0.437539	0.533751	0.107282
1777			12150	0	0	0	1	0	0	0											-0.484796	-1.04106	-1.32381	-1.01279	0.00720315	0.103227	0.046026	-0.904779	0.712424	0.697583
1778			12151	0	1	0	1	0	0	0											-0.37965	-0.771981	-0.658844	-0.184614	-0.211881	0.0430373	-0.0746784	-0.449012	0.610711	0.0456302
1779	ENSG00000085741	WNT11	12224	1	0	0	1	0	1	1	-4.26766	-3.87602	-2.541	-0.880085	1.20361	-4.78595	-5.40914	-4.25371	-1.44113		0.500573	0.363437	0.616787	0.378415	0.932514	2.65804	2.82738	4.15706	2.84518	2.71924	0
1780	ENSG00000085760	MTIF2	4651	1	0	1	0	0	1	1	-0.0859276	-0.0338443	-0.914003	-0.402318	-0.178942	-0.106879	-0.148007	-0.159024	-0.174872	0.374202	0.0692315	0.195803	0.841529	0.405105	0.221003	-0.0106207	-0.158102	0.342266	0.370697	0.336577	0
1781	ENSG00000085788	DDHD2	10735	1	0	1	0	1	1	1	-0.126154	-0.844914	-0.39343	-0.741825	-0.255512	-0.418324	-0.692982	-0.301082	-0.349739	-0.545664	-0.110065	-0.110051	-0.22269	0.161826	-0.366523	-0.297595	-0.158052	-0.185554	-0.284884	0.00181499	0
1782	ENSG00000085831	TTC39A	1964	1	0	1	1	0	1	1	3.53404	1.07064	2.9311	0.856288	2.08359	3.1119	1.40317	0.781447	1.59238	3.98696	-0.766995	-0.925592	-1.06463	-0.706936	-2.15442	-0.282098	-0.556281	0.145104	-0.907078	-0.111331	0
1783			1965	0	0	0	1	0	1	1											0.865001	-0.846026	-0.705786	-1.47404	-0.644829	-0.123297	0.911027	0.161233	1.42843	0.469303
1784	ENSG00000085832	EPS15	1966	0	0	0	1	0	1	0	0.265445	0.672726	0.427756	0.0620423	0.00798854	0.536434	-0.61067	0.346938	0.27313	1.70596	-2.3076	-2.04841	-4.37565	-1.21399	-2.06912	-0.60171	-0.0485902	-3.22738	-4.00156	-1.36432	0
1785			1967	0	0	0	1	0	1	1											0.064613	-0.213237	0.44755	0.196629	0.25433	0.204635	0.717052	0.206495	0.117193	0.125992
1786	ENSG00000085840	ORC1	1977	0	0	1	0	0	1	1	-0.449789	-0.894637	-0.705279	-1.16464	-2.8755	-1.32797	-1.57953	-1.41091	-2.01494	-1.57354	0.0383088	0.488474	0.344294	0.673802	0.260632	-0.0675433	-0.0434887	0.834557	0.163494	0.0470186	0
1787	ENSG00000085871	MGST2	7328	1	0	1	1	0	1	0	-0.68892	-0.850865	-1.22778	1.03427	1.36773	-0.357859	1.36272	-2.54612	0.069408	2.23594	0.930913	0.00949782	0.383792	-0.637226	-0.989702	0.00797122	-0.227899	0.282677	-1.06706	-0.432364	0
1788	ENSG00000085872	CHERP	19255	1	0	1	0	0	1	1	0.0151536	-0.1959	-0.0817321	-0.00143768	-0.147748	0.285099	0.182466	0.263678	-0.0774309	-0.465733	0.0972781	0.49629	-0.104303	0.386729	-0.260416	-0.445164	-0.0542552	-0.0228874	-0.169821	0.271497	0
1789	ENSG00000085978	ATG16L1	5556	1	0	1	1	0	1	1	-0.0801301	0.791066	-0.0468389	0.0127527	0.537449	0.089902	-0.167043	0.288107	0.0649186	0.0472651	-0.121926	-0.0302767	-0.233011	0.452285	-0.0333023	-0.0642413	-0.0280257	0.111729	-0.0889936	0.201062	0
1790	ENSG00000085982	USP40	5561	0	1	0	0	0	0	0	-0.350516	-0.183449	-0.667403	-0.458214	0.518476	0.0788282	0.203966	-0.174299	0.44447	0.502189	-0.353505	-0.466155	-0.333032	-0.0114271	-0.233315	0.629234	0.222159	-0.38007	0.258166	-0.269676	0
1791	ENSG00000085998	POMGNT1	1918	0	0	1	1	0	1	1	0.85984	1.50328	2.09531	1.64509	1.32214	1.20601	1.45296	1.50572	1.02432	1.83902	-0.523636	-1.13945	-0.208678	0.0791566	-0.869312	-0.652785	-0.466055	-0.309794	-0.999187	-0.268579	0
1792			1919	0	0	1	1	0	0	0											-0.424099	-0.300155	-0.688996	0.110207	-0.634335	-0.60554	-0.308123	-0.308529	-0.652884	-0.0851377
1793	ENSG00000085999	RAD54L	1920	1	0	1	0	0	1	1	0.491516	-0.561758	-0.184173	-1.00683	-2.1378	-0.301791	-0.789117	-0.700444	-1.02027	-0.8896	-0.10003	-0.140089	-0.280973	-0.253627	-0.290082	-0.0252352	-0.314525	-0.0624134	-0.137308	-0.199944	0
1794	ENSG00000086015	MAST2	1914	1	0	1	0	0	1	1	0.354507	0.781334	0.298751	0.34506	-0.0326305	0.209214	0.335921	0.267822	0.00154784	0.184073	-0.210001	-0.341817	-0.33864	-0.390001	-1.80758	-0.106021	-0.763273	0.000961772	-0.944012	-0.000698034	0
1795			1915	0	0	0	1	0	0	0											-3.49919	-3.75528	-4.25985	-3.57518	-2.42989	-2.32776	-2.46411	-2.40772	-2.37721	-1.80724
1796	ENSG00000086061	DNAJA1	10049	1	0	1	1	0	1	1	0.255355	-0.63942	-0.606615	-0.362282	-0.652125	-0.373681	-0.736352	-0.758502	-0.292001	-0.854651	-0.378401	-0.229951	-0.173189	0.119447	-0.207778	-0.323105	-0.00149197	-0.210376	-0.292943	0.139959	0
1797	ENSG00000086062	B4GALT1	10050	1	0	1	1	0	0	1	-2.47083	1.01586	-1.53743	-0.53795	3.15721	-1.58813	-0.623119	-1.38813	1.1587	1.36735	0.113977	0.237298	0.289976	0.29351	-0.312041	0.0907441	-0.114155	0.434273	0.169062	0.00283828	0
1798	ENSG00000086065	CHMP5	10051	1	0	1	0	0	0	1	0.0711173	0.558347	0.492646	0.800449	0.860801	0.454453	0.529181	0.354998	0.509339	0.474176	-0.240636	0.462383	0.305706	0.552011	0.0613718	-0.00519647	0.129778	0.935596	-0.174634	0.159363	0
1799	ENSG00000086102	NFX1	10052	1	0	1	1	0	1	1	-0.348644	-0.223958	-0.784565	0.01789	-0.0554286	-0.299951	-0.176937	-0.710395	-0.0888142	-0.130307	-0.130565	0.293413	-0.218233	0.118594	0.0573073	-0.212342	-0.0505044	0.300361	-0.145163	0.108437	0
1800	ENSG00000086159	AQP6	14328	1	0	1	0	0	1	1							5.47186		6.81776	6.7345	-0.367613	-0.18175	0.0778791	0.632043	0.0196636	0.111148	0.21799	0.26554	0.407561	0.551627	0
1801	ENSG00000086200	IPO11	5963	1	0	1	0	0	1	1	-0.0614237	-0.416472	-0.639248	-0.521837	-0.354003	-0.42005	-0.177731	-0.131458	0.11228	-0.179813	-0.127983	0.0446954	0.203191	0.427542	0.0948499	0.0513997	0.103635	0.465951	0.0466816	0.042068	0
1802	ENSG00000086205	FOLH1	11772	1	0	1	0	0	1	0			3.90072	-0.846072	4.0863					5.8641	2.45363	0.782971	-1.11787	0.0189172	-0.802232	0.455912	0.746132	3.30106	2.49814	3.52378	0
1803	ENSG00000086232	EIF2AK1	7701	1	0	1	1	0	1	1	0.520863	0.783102	0.437731	0.52396	0.382889	0.287387	0.554316	-0.0244019	0.349728	0.0908272	0.0998133	0.00977061	0.170989	0.395111	-0.072752	-0.190301	-0.383139	0.0456843	-0.065165	-0.122479	0
1804	ENSG00000086289	EPDR1	7880	1	0	0	1	0	0	1	1.05569	1.95626	4.73068	1.72031	3.41627	0.769319	1.86987	-0.604256	-0.0791117	1.83828	-1.07231	-1.57391	-2.33656	-1.20033	-3.29514	-1.33911	-1.47962	-0.3425	-1.02815	-0.577202	0	longlist
1805			7879	1	0	1	0	0	1	1											-0.734103	-1.47058	-1.67114	-1.50514	-1.8605	-0.300606	-0.31104	-0.595026	-0.701646	-0.00538548
1806	ENSG00000086300	SNX10	7789	1	0	1	0	0	1	1	0.727655	1.21501	2.69363	3.94624	2.4658	4.53948	2.72687	-5.0599	3.83298	4.81572	4.15404	2.08682	-0.507976	1.771	-0.0641545	2.378	3.90248	5.60252	-0.543757	-0.00903679	0
1807	ENSG00000086475	SEPHS1	12695	0	0	0	0	0	1	1	-0.479206	-0.355002	-1.06832	-1.4209	-1.72726	-1.14655	-1.50221	-0.895801	-0.236739	-1.54719	-0.269644	-0.118893	0.213672	0.189814	0.0668668	0.450105	0.252494	0.42704	-0.0301874	0.177505	0
1808	ENSG00000086504	MRPL28	17782	0	0	1	1	0	1	1	-0.0662746	0.322325	0.391014	0.205478	-0.364728	0.158182	0.240832	0.0351006	-0.42109	0.468628	0.116984	-0.330215	-0.633895	0.345697	-0.379588	0.305966	-0.0538982	0.0629632	0.402448	0.539527	0
1809	ENSG00000086544	ITPKC	19584	1	0	0	0	0	1	1	-0.410051	0.287489	-0.628451	0.0892854	-0.290781	0.475616	1.29689	0.233712	0.216936	-0.0171074	0.0984335	0.220548	0.0427715	0.0438437	-0.141756	-0.273027	-0.306123	-0.0428929	-0.127291	0.260492	0
1810	ENSG00000086589	RBM22	6461	1	0	1	0	0	1	1	0.361484	-0.298344	-0.029111	-0.43544	-0.594467	-0.183679	-0.448584	-0.11373	0.367599	-0.102847	-0.128941	0.0631235	0.0274919	0.154888	0.087152	0.0717421	-0.147947	0.183856	-0.076655	0.0546967	0
1811	ENSG00000086598	TMED2	14948	1	0	1	1	0	1	1	-1.0049	0.0809142	-0.653679	-0.261257	0.49493	-0.655376	-0.338513	-0.435192	-0.00018839	-0.40023	-0.0712803	-0.273674	0.0736718	-0.00932086	0.0499766	0.0140624	-0.0765418	0.0157123	-0.0603098	0.00578095	0
1812	ENSG00000086619	ERO1B	3142	0	0	0	0	0	1	1	0.117894	-0.723651	1.42207	-0.0212612	0.816394	-0.129618	0.889035	-0.478515	0.421808	1.35795	-0.270436	-0.123287	-0.451361	-0.269721	-0.403706	-0.213169	-0.275415	-0.112025	-0.406695	0.0113618	0
1813	ENSG00000086666	ZFAND6	15572	1	0	1	0	0	1	1	0.48645	0.659523	1.07195	0.176009	0.737537	0.640442	0.547329	0.680175	0.198369	0.741611	0.274853	0.116033	-0.0247563	0.136149	-0.0721697	-0.0726636	-0.0817917	0.21325	0.07706	0.367648	0
1814	ENSG00000086696	HSD17B2	18616	1	0	1	0	0	1	1	-11.564	-11.6683			-8.8711	-8.127	-9.88816	-14.4969	-13.4855	-11.7261	-0.877973	-2.83238	-2.4626	-1.89921	-1.83377	-0.890141	-2.90701	-0.294467	-0.513767	-2.29567	0
1815	ENSG00000086827	ZW10	12385	1	0	1	0	0	1	1	-0.787643	-0.60654	-1.60841	-1.24634	-0.548556	-0.934653	-1.08041	-1.12171	-0.832152	-1.15503	-0.18413	0.144583	0.155112	0.502585	0.132993	-0.186408	0.223221	0.212797	-0.258019	0.079923	0
1816	ENSG00000086848	ALG9	12364	1	0	1	1	0	1	1	0.355269	-0.68198	-0.631177	-0.704165	-0.738634	-0.0715374	-0.722422	-0.385755	-0.222116	-0.431303	-0.624584	0.0819334	-0.0928439	0.328834	0.157425	-0.279988	-0.0944831	0.542671	-0.131201	0.0811071	0
1817	ENSG00000086967	MYBPC2	19847	1	0	1	0	0	1	1				-0.285909			2.92443		-6.09994		-2.9391	-3.69558	-3.42193	-3.02382	-3.61862	-1.9675	-2.21943	-3.12415	-1.76913	-2.36518	0
1818	ENSG00000086991	NOX4	12282	1	0	1	1	0	1	1	-10.2323	-6.1561	-5.65131	-2.12012	-0.012935	-1.75199	-4.488	-10.6978	-4.3523	-2.12183	-1.4825	-0.545415	-2.08957	-0.505835	-0.477757	-0.836896	-0.013055	-0.216815	-0.90478	-0.0778832	0
1819	ENSG00000087008	ACOX3	6883	0	0	0	1	0	0	0	-0.279895	-0.627325	-0.0614079	0.052561	0.842264	0.567328	0.860192	0.288734	0.194663	0.401254	-0.0122937	-0.532429	0.173068	0.238146	0.0784985	0.433302	0.472349	0.0599778	0.299686	0.199144	0
1820			6884	0	0	0	1	0	0	0											0.296979	0.763713	0.400612	0.770669	0.391545	0.350722	0.343763	0.340624	0.73648	0.292556
1821			6885	0	0	0	1	0	0	0											-3.19456	-2.37274	-3.71059	-3.07972	-2.57078	-0.928541	0.543375	-0.32601	-1.14852	0.956845
1822			6886	0	0	1	0	0	0	0											-0.0508858	0.0783904	-0.191923	0.173551	0.0329324	-0.24191	-0.00228717	0.0145237	0.0181214	0.14723
1823			6887	0	0	1	0	0	1	1											-0.101643	-0.0736517	-0.0933165	-0.0615316	0.168863	-0.222669	-0.0845183	0.0961701	-0.250638	0.0191638
1824	ENSG00000087053	MTMR2	12310	1	0	1	1	0	1	1	0.456241	0.320001	-0.939379	0.258595	-0.0171148	0.559398	-0.448073	0.958264	-0.77373	0.103968	-0.2118	0.217958	0.235334	0.495335	0.167356	-0.122558	-0.0705983	0.533969	-0.358161	0.141429	0
1825	ENSG00000087074	PPP1R15A	19788	1	0	1	0	0	0	1	-1.38125	0.505288	-0.0623634	-0.054942	0.386618	0.501434	-0.035644	0.116462	-0.15473	-0.141965	0.0909325	0.323787	0.403605	0.379477	0.697213	-0.150941	-0.28784	0.388538	-0.00106219	0.244938	0
1826	ENSG00000087077	TRIP6	8211	0	0	0	0	0	1	0	0.407672	2.52873	1.44802	0.14042	1.57154	0.326698	1.45286	-0.554429	2.05712	1.73544	-4.00284	-5.51368	-5.52864	-5.02077	-5.08914	-2.91237	-4.50854	-4.59273	-5.3078	-2.40985	0	longlist
1827			8212	1	0	1	0	0	1	1											0.241405	-0.36946	0.264927	1.05285	-0.70037	0.30342	-0.646706	0.436501	-0.546198	-0.83222
1828	ENSG00000087085	ACHE	8216	0	0	1	1	1	0	0	0.984127	0.824607	3.55921	5.02836	4.06872	3.46588	4.20414	3.49049	4.91852	4.96005	-0.389509	-0.402025	-0.389771	-0.258357	0.364867	-0.00627275	-0.0474071	-0.14727	0.236846	0.447748	0
1829			8217	1	0	1	0	0	1	1											-0.224494	-0.560587	-0.335743	0.221668	-0.722854	-0.0822556	-0.250976	0.158419	-0.571774	0.373851
1830			8215	0	1	0	0	0	0	0											-0.252384	-0.322277	-0.208844	0.141324	-0.175229	-0.352386	-0.23833	-0.107543	-0.175952	0.00401902
1831	ENSG00000087086	FTL	19794	1	0	1	1	0	0	1	-0.818973	1.24145	-0.523987	0.157271	0.0453809	0.57568	0.271345	-0.220394	0.310289	1.60976	0.151168	0.0259087	0.0398155	0.221127	0.299097	0.0357829	0.129673	0.443713	-0.202029	0.132743	0
1832	ENSG00000087087	SRRT	8213	1	0	1	0	0	1	1	0.0361772	0.0781052	-0.207844	-0.388407	-0.967755	-0.227677	-0.538801	-0.55926	0.0208873	-0.529453	0.320772	-0.0165376	0.181486	0.142422	0.500525	0.0834797	0.0978671	-0.0216246	-0.211033	0.235613	0
1833			8214	0	0	0	1	1	0	0											-0.650313	-1.58177	-1.24258	-0.458702	-0.580487	-0.751261	-0.556773	-1.09055	-0.12148	-0.0382338
1834	ENSG00000087088	BAX	19793	0	0	0	1	0	1	1	-0.502057	1.51837	-0.376097	-0.617716	-0.178057	0.942704	0.928577	0.02403	0.168121	0.779921	0.130502	0.048115	-0.0906409	0.0288239	-0.111364	-0.115711	-0.242617	0.365876	-0.304227	0.285413	0
1835	ENSG00000087095	NLK	16853	0	0	0	0	0	1	0	0.970125	1.07882	0.337362	0.0510236	0.605182	0.473172	0.556764	1.03804	0.712852	0.0668045	-0.0130358	0.0676467	0.252222	0.337053	0.0393308	0.180133	0.17539	0.221399	-0.251846	0.184072	0
1836	ENSG00000087111	PIGS	16861	1	0	1	0	0	1	1	-1.39964	-0.291559	-0.042694	0.2387	0.489948	-0.511958	-0.306234	-0.194282	-0.598767	0.276163	-0.318035	-0.0579249	-0.191476	-0.2891	-0.380181	-0.0448272	-0.157154	-0.0651125	-0.361039	0.0108483	0
1837	ENSG00000087116	ADAMTS2	6664	1	0	0	0	0	1	1	-7.14972	-8.70339	-5.86149	-9.21674	2.42965	-2.40134	-5.63394	-6.16865	-4.51059	-7.1115	0.448198	1.66497	-0.965036	-0.0747501	-0.458737	0.424527	0.478138	0.167827	1.1176	0.0911504	0
1838			6661	0	0	0	1	0	0	0											-1.45728	-2.40678	-3.24002	-2.57154	-2.8611	-2.2943	-1.96996	-1.53674	-1.33794	-1.17641
1839			6662	0	0	0	1	0	0	0											-1.32723	-1.61724	-1.25288	-1.6638	0.127267	0.0353197	-0.0438574	-0.492145	-0.95148	-0.808701
1840			6663	0	0	0	1	0	0	0											1.13515	2.83833	0.181056	0.0410383	0.128261	1.0469	0.127435	0.0684699	-0.0618806	0.625473		longlist
1841	ENSG00000087191	PSMC5	17380	1	0	1	1	0	1	1	-0.199715	-0.0493256	-0.0537951	-0.317115	-0.24475	-0.361969	-0.668276	-0.432024	-0.522802	-0.39636	-0.232775	0.0774382	0.11156	0.136642	-0.20406	-0.219283	-0.213489	0.0417855	-0.28785	0.128753	0
1842	ENSG00000087206	UIMC1	6619	1	0	1	0	0	1	1	-0.0514774	-0.0866995	-0.0799673	-0.428559	-0.292284	-0.147063	-0.0253851	0.358878	0.267253	-0.593668	0.122133	0.143887	0.0375671	0.240501	-0.0621103	-0.0435252	0.0935787	-0.1511	0.233101	-0.0275755	0
1843	ENSG00000087245	MMP2	18339	1	0	1	1	0	1	1	1.06957	3.61635	1.38481	1.85945	4.7176	1.42611	1.48078	1.61325	3.33732	1.58739	0.129511	0.41527	0.339658	0.412717	-0.058392	0.0696045	0.299878	1.02741	0.219979	0.268267	0
1844	ENSG00000087250	MT3	18349	1	0	1	1	0	1	1	13.7295	8.60886	13.4289	11.3132	11.2525	12.7955	12.1584	9.67972	10.5849	10.8464	-0.666684	-1.12295	-0.830152	-0.45331	-1.05991	-0.225102	-0.362416	-0.509973	-0.597546	-0.0199323	0
1845	ENSG00000087253	LPCAT2	18340	1	0	1	0	0	1	1	2.43304	2.643	-0.900298	1.76827	2.2385	0.502638	0.192157	-1.0121	2.16026	3.25541	0.879471	1.47397	2.55565	0.25337	1.63142	2.27978	0.668575	2.32143	2.22031	2.0528	0
1846	ENSG00000087258	GNAO1	18344	0	0	0	0	0	1	1	6.79536	-0.140814	3.43839	3.78262	2.13809	4.75291	2.93532	3.5681	5.76095	3.17	0.557362	-0.536353	-0.410048	-0.182119	-0.506414	0.14202	-0.398228	0.362037	-0.374625	0.183308	0
1847			18345	1	0	1	1	0	0	0											-0.236955	-0.0382877	0.105259	-0.0210087	0.241189	-0.164417	-0.109851	0.248832	-0.0659401	0.185918
1848			18346	0	0	0	1	0	0	0											-0.43415	0.148004	0.197216	0.552427	-0.783387	-0.866172	-0.184945	0.819631	-0.603151	-0.124095
1849	ENSG00000087263	OGFOD1	18347	1	0	1	0	0	1	1	-0.883168	0.124907	-0.371718	-0.277883	0.0868169	-0.303507	-0.114527	-0.143308	-0.610726	-0.653912	-0.144956	0.492186	0.23931	0.552137	0.301138	-0.068852	0.182584	0.529269	0.0487744	0.0187614	0
1850	ENSG00000087266	SH3BP2	6800	0	0	1	0	0	0	0	0.217438	-0.399573	-0.42709	0.55188	0.684936	0.720919	0.991417	-0.0636971	0.628733	0.830212	-1.33355	-0.721861	-1.66647	-0.323195	-2.54908	-0.449973	-0.776877	-0.175864	-1.0449	-0.605213	0
1851			6801	1	0	1	0	0	1	1											0.674634	1.32438	-0.462624	0.35016	-0.976501	0.695123	0.194119	0.41523	0.858976	1.36923
1852			6802	0	0	1	1	0	1	1											0.828749	-0.792628	-0.268591	-0.682544	-0.175337	0.872774	0.519448	0.910493	0.463485	1.07713
1853			6799	0	0	0	0	0	1	1											0.0527288	-0.0615334	0.00068223	0.549433	0.156452	0.96422	0.99495	1.11523	0.23607	0.413802
1854	ENSG00000087269	NOP14	6805	1	0	0	1	0	1	1	-0.868888	-1.01571	-1.29301	-0.989414	-0.955072	-0.730648	-0.662948	-1.08841	-0.712149	-0.859295	0.132485	-0.0423061	-0.0526453	0.304681	-0.0930652	-0.316224	-0.170888	-0.0622258	-0.342973	0.302217	0
1855	ENSG00000087274	ADD1	6803	1	0	1	0	0	1	1	0.955181	-0.0734422	0.246186	-0.111238	0.209333	0.22389	0.00899786	-0.180194	-0.136934	0.3832	-0.127895	0.790149	0.0166812	0.340451	-0.241386	0.137876	0.188847	0.385825	-0.150589	0.254985	0
1856	ENSG00000087299	L2HGDH	15952	1	0	1	1	0	1	1	0.342428	-0.0497798	-1.04239	-1.08407	-0.889089	-0.00295369	0.0847232	-0.342987	-0.095327	0.122558	-0.553622	0.193163	-0.168742	0.0104897	-0.0550113	-0.0590697	-0.28548	-0.280459	-0.168024	-0.0901154	0
1857	ENSG00000087303	NID2	15969	1	0	1	1	0	1	1	-9.34744	-1.99956	-2.85379	-1.66037	2.808	-2.83638	-4.88728	-0.427665	-4.00068	-1.06067	4.33284	0.035009	0.404271	0.0721133	-0.388634	2.81797	1.85408	3.33523	0.0489313	0.335675	0
1858	ENSG00000087338	GMCL1	4716	1	0	0	0	0	1	1	0.171736	-0.518512	-0.671128	-1.09774	-0.288343	-0.734692	-0.602909	-0.436367	0.110732	-0.613661	-0.297595	-0.0565788	-0.000928073	0.0388272	-0.283844	-0.206552	0.000564851	-0.0185689	0.0732984	-0.121975	0
1859	ENSG00000087365	SF3B2	12018	1	0	1	1	1	1	1	-0.160932	0.104734	-0.604684	-0.503277	-0.184433	0.0748767	0.0175947	0.362963	-0.437611	-0.274731	0.0683322	-0.390542	-0.0569528	0.0114549	-0.176244	-0.160748	-0.0562531	-0.0105035	-0.278878	0.135356	0
1860	ENSG00000087460	GNAS	440	0	1	0	1	0	1	0	-0.0335129	0.471152	1.03748	0.339495	2.68299	1.28844	1.73654	1.00999	0.242956	-0.238204	3.62064	0.656206	1.29832	0.449243	4.42088	2.89961	0.844804	1.06829	3.45629	2.9533	2	longlist
1861			441	0	1	0	1	0	0	0											0.460013	-0.575777	-0.400996	-0.500678	-0.0200523	0.950259	0.493517	-0.5457	0.244473	-0.0572817
1862			437	1	1	1	0	0	1	1											-1.78898	-1.07319	0.727348	0.99146	-2.74476	-1.26673	-0.528749	0.181187	-2.34003	-1.36054		longlist
1863			438	1	1	1	0	0	1	1											1.33964	1.29453	-0.64231	-0.0683153	2.52866	2.08565	1.69349	0.756955	2.36459	2.86985
1864			439	0	1	0	1	0	1	1											3.347	1.85229	1.79446	0.366714	4.16917	2.09294	0.330003	0.586235	3.38979	2.8327		longlist
1865	ENSG00000087470	DNM1L	14229	1	0	0	1	0	0	1	-0.20344	-0.398624	-0.993408	-0.275812	-0.102626	-0.313166	-0.212347	-0.394146	0.0326118	-0.480806	0.0183126	0.0296995	-0.166769	0.213387	0.00545809	-0.204002	0.174257	0.181116	-0.193758	0.278144	0
1866	ENSG00000087494	PTHLH	14208	0	0	1	0	0	1	1	5.91577	5.88024	7.58594	7.43114	5.84952	5.52321	6.0048	5.13941	7.81455	8.24814	2.63311	1.0322	1.2445	0.751909	0.459939	0.960048	0.702292	0.380202	-0.0205484	0.718497	0
1867	ENSG00000087495	PHACTR3	449	1	0	1	1	0	1	1		-3.92649	-0.398162	-1.3802	2.27931	-5.84668	-7.86746	-1.09095		-4.47985	-0.151082	-1.39607	-2.22486	-1.14194	-0.391614	-0.413343	-2.45588	-0.953138	-0.38889	-0.125	0	longlist
1868	ENSG00000087510	TFAP2C	419	0	0	0	0	0	1	0	3.8708	1.23367	4.30507	-1.21738	-0.130382	0.271279	-5.56555	-2.62218	2.99832	0.93557	5.39485	3.53053	2.86606	0.898563	3.31202	3.37862	4.34293	4.25964	4.39527	4.82687	0
1869			420	1	0	1	1	0	0	1											4.25376	1.53406	0.172678	3.20818	3.3954	3.20065	1.63926	3.86777	3.30271	2.47103
1870	ENSG00000087586	AURKA	415	1	0	1	0	0	1	1	0.543894	-0.149542	-0.528573	-1.03608	-0.464107	-0.407726	-0.397023	-0.279415	-0.883668	-0.622856	0.00212121	-0.0316147	0.0177981	0.135401	-0.139289	-0.131052	-0.146711	0.174162	-0.0100313	0.156066	0
1871	ENSG00000087589	CASS4	416	1	0	1	1	0	1	1		4.97333							-3.32785		0.482272	-0.77746	-0.103483	0.321972	0.510045	0.283099	0.895394	0.0941678	2.24048	2.31733	0
1872	ENSG00000087884	AAMDC	12242	0	0	0	0	0	1	1	0.212116	1.6189	0.0748944	-0.123965	1.31435	0.638923	0.619457	0.341333	0.235018	1.27152	0.118941	0.217583	0.288556	0.69683	-0.101402	-0.207554	-0.0559623	0.338366	-0.16346	0.068061	0
1873	ENSG00000087903	RFX2	18982	1	0	1	0	0	1	1	1.70966	0.0558213	1.2095	0.109604	-0.0505452	0.822247	0.528646	0.291784	1.55034	0.166128	-0.0502889	-0.0758665	0.0165926	0.0764314	-0.124366	0.0244613	-0.0852285	0.105902	-0.273426	0.165454	0
1874	ENSG00000088035	ALG6	2049	1	0	1	0	0	1	1	0.487109	-0.763586	0.192101	0.364956	-0.847384	0.289473	-1.12926	-0.0590879	0.429121	-0.166388	0.0533006	-0.124353	-0.0438566	0.17148	-0.129497	-0.144802	-0.1201	0.159591	-0.288054	0.0690056	0
1875	ENSG00000088038	CNOT3	19941	1	0	1	0	0	1	1	0.048872	-0.0952319	0.105598	-0.429299	-1.01619	0.0591202	-0.0434273	0.15537	-0.410367	-0.516322	0.068391	0.0600844	0.226462	0.198385	0.149018	-0.355863	0.00490611	0.212288	-0.201121	-0.0291313	0
1876	ENSG00000088179	PTPN4	5015	1	0	1	0	0	1	1	-0.414803	-0.263456	-1.15818	-0.621014	-0.432254	-0.177694	-0.520267	-0.548131	0.048755	-0.2907	0.475572	-0.0698306	0.39996	0.391456	0.0625984	0.114096	0.777105	0.830718	-0.27036	0.419498	0
1877	ENSG00000088205	DDX18	4994	1	0	1	1	0	1	1	-0.520765	-0.255069	-1.17871	-0.265415	-1.14234	-0.65165	-0.819179	-0.417173	-0.576775	-0.538994	-0.145653	0.511815	0.727977	0.84433	-0.07557	-0.115123	-0.0107866	0.571935	-0.202227	0.0825407	0
1878	ENSG00000088247	KHSRP	18987	1	0	1	0	0	1	1	-0.380313	-0.501342	-0.698276	-0.605373	-0.651384	0.0265494	-0.694972	-0.21301	-0.503726	-0.715913	0.159558	-0.410822	0.13801	-0.0160553	0.0899323	0.00211093	-0.115818	0.322306	0.273229	0.257516	0
1879	ENSG00000088280	ASAP3	1555	0	0	0	1	0	0	0	-0.321993	-1.54219	-0.442601	-0.614296	-0.988822	-0.827992	-0.590157	0.177355	-1.23517	-1.99651	0.251135	0.294716	-0.14856	1.0485	0.879535	0.573804	1.29064	0.767014	1.22536	0.694286	0
1880			1556	1	0	1	1	0	1	1											0.0135459	0.376587	-0.122088	0.501445	-0.367215	0.191483	0.223891	0.168777	-0.589301	0.745979
1881	ENSG00000088298	EDEM2	240	1	0	1	1	0	1	1	-0.226009	0.456693	-0.0248167	0.320403	1.05882	0.942483	0.792135	0.555239	0.802606	-0.015881	0.164861	0.19808	0.103632	0.411608	-0.13665	-0.263923	-0.00658013	0.1671	-0.00982933	0.248093	0
1882	ENSG00000088305	DNMT3B	206	1	0	1	0	0	1	1	-2.19284	-3.65025	-3.56796	-4.3847	-3.73753	-1.84128	-3.41975	-2.94964	-2.37471	-1.49795	-0.130752	-0.0617082	0.652112	-0.0929017	-0.399015	0.0065025	0.291395	0.128628	-0.222351	0.282745	0
1883	ENSG00000088325	TPX2	189	1	0	1	0	0	1	1	1.00494	-0.335447	0.046618	-1.11481	-0.568274	0.0592741	-0.101224	0.0459861	-0.597353	-0.657417	0.0412357	0.408595	0.567562	0.939953	-0.0605887	-0.565868	-0.316062	0.454829	-0.0351029	-0.0326058	0
1884	ENSG00000088356	PDRG1	195	1	0	1	1	0	1	1	0.550442	-0.121255	0.127004	-0.708043	-0.375418	0.376372	0.148829	-0.459287	0.817362	-0.0707341	0.0320497	0.0916011	-0.011813	0.22134	-0.0174859	-0.165678	-0.151686	0.374222	-0.182242	0.0794585	0
1885	ENSG00000088367	EPB41L1	256	1	0	1	0	0	1	1	0.276164	-1.26142	-0.821046	-1.1199	0.485766	-0.32847	-0.176756	-0.248096	0.753431	-0.755632	-1.08191	-1.04226	-0.539455	-0.587606	-0.122858	-0.00812911	0.380679	0.0231712	0.473615	0.280411	0
1886			257	1	0	1	1	0	1	1											-0.28376	0.0572865	0.178563	0.100027	-0.411811	-0.43353	-0.298199	-0.0439635	-0.576057	0.0765402
1887	ENSG00000088387	DOCK9	13805	1	0	1	1	0	1	1	-1.37937	0.290151	-0.716611	0.445333	2.54951	-0.896489	-1.80353	-1.06767	0.628833	2.00328	-3.013	-3.45106	-3.9474	-2.24625	-3.23802	-1.40895	-1.68806	-1.64109	-2.85534	-1.75822	0
1888			13806	0	0	0	0	0	1	0											4.92769	-0.124423	0.538553	0.154428	2.7807	0.180666	4.0903	4.37579	0.305938	0.260455
1889	ENSG00000088448	ANKRD10	13874	1	0	0	1	0	0	1	1.16521	-0.965975	-0.312471	-1.33566	-0.697498	-0.535017	0.0341235	0.458214	0.950044	-1.61006	0.00443648	0.097539	0.151825	0.51896	0.224983	-0.0395309	-0.0014841	0.24171	-0.441445	0.00892805	0
1890	ENSG00000088451	TGDS	13780	1	0	1	1	0	1	1	-0.764533	-0.223884	-1.19642	-0.918123	-0.49839	-1.20415	-0.641094	-0.675778	0.000131481	-1.05354	0.0087811	0.318073	0.105119	0.685759	0.294274	0.221104	-0.328365	0.215209	-0.172195	0.573916	0
1891	ENSG00000088543	C3orf18	3586	1	0	1	0	0	0	1	1.98832	1.76247	2.75163	1.74886	2.49883	2.09851	2.2288	2.25415	3.97676	3.64615	-1.64024	-1.81444	-1.83958	-1.2209	-1.72011	-1.33736	-1.19292	-1.20972	-1.87851	-0.974423	0
1892			3587	0	0	1	0	0	1	0											-0.111506	0.019137	0.0315645	-0.0456675	-0.155045	-0.246852	-0.297891	0.00995471	-0.380936	0.0653412
1893			3588	0	0	0	0	0	1	1											-0.852484	-2.17331	-0.861285	0.118725	0.116181	-0.0119515	-0.0997494	0.0742789	0.130869	0.113305
1894	ENSG00000088682	COQ9	18373	1	0	0	1	0	1	1	0.558648	0.233189	0.888784	0.149883	0.515188	0.269129	0.889401	0.617244	0.280465	0.788354	-0.395241	-0.104065	-0.418228	0.0627944	-0.0142629	-0.0467699	-0.15321	-0.0201667	-0.329711	0.164259	0
1895	ENSG00000088727	KIF9	3490	1	0	1	0	0	1	1	0.286862	-0.210087	1.17525	0.45801	-0.214637	-0.11999	0.486264	0.162766	0.371558	-0.180856	-0.18844	0.255425	0.0064618	0.22079	-0.210259	-0.110607	-0.0102733	0.268022	-0.328248	0.128389	0
1896	ENSG00000088766	CRLS1	90	1	0	1	0	0	1	1	0.32698	0.467231	-0.472654	0.0751905	0.768245	0.859146	1.19987	0.522755	1.17687	0.496835	-0.242189	-0.0127924	0.16588	0.125416	-0.0980355	-0.190638	-0.158157	0.0650206	-0.0736797	-0.0428183	0
1897	ENSG00000088808	PPP1R13B	16416	0	0	0	1	0	0	0	1.31147	-1.46947	-2.22314	0.994195	1.29062	1.10963	1.54984	-1.44228	-0.297912	0.709412	-0.0891726	-0.847886	-0.602486	0.101145	-0.295258	-0.00772876	0.0248816	-0.593408	0.0254021	0.180964	0
1898			16417	1	0	1	1	0	0	0											-0.201436	0.0122481	0.255176	0.375582	-0.180484	0.13735	-0.00612406	-0.0444873	-0.299767	0.308486
1899			16418	0	0	0	0	0	1	0											-0.295549	-0.68786	-0.992249	-0.386043	-1.0604	-0.245373	-0.49471	-0.10679	0.130482	0.0696393
1900	ENSG00000088812	ATRN	63	1	0	0	1	0	1	1	1.01614	0.692999	0.624921	1.02653	2.17113	1.60205	1.50726	1.29703	1.41903	1.22004	0.262589	-0.124462	0.0312186	0.0998713	0.0429356	0.0581311	-0.0509469	-0.0965886	-0.0277752	0.0569064	0
1901	ENSG00000088826	SMOX	75	1	0	1	0	0	1	1	2.0686	1.6862	0.0910026	0.187398	2.65159	1.69047	1.98272	2.03865	2.292	2.94131	-0.0447963	-0.210361	-0.324279	-0.114085	-0.232293	-0.0303932	-0.0529571	0.101775	-0.256505	-0.146814	0
1902	ENSG00000088832	FKBP1A	26	1	0	1	1	0	1	1	-0.388341	0.392933	-0.035395	-0.293269	1.04698	0.0595361	0.553837	0.333259	0.241874	-0.0587924	-0.33816	-0.160643	-0.0391875	0.113037	0.340065	0.160519	-0.223639	0.121617	0.24008	0.0102258	0
1903	ENSG00000088836	SLC4A11	59	0	0	0	1	0	0	0	3.56873	3.10434	1.61241	2.43203	3.04908	2.8826	2.97246	3.14847	0.936862	2.0552	-0.807209	-1.42599	-1.32055	-0.624365	0.0700451	0.198281	0.117302	-0.0292762	0.507401	0.177297	0
1904			60	1	0	1	1	0	1	1											1.58137	-0.435257	-0.548613	0.671367	1.23994	2.42904	3.35954	1.59831	1.61168	2.18115
1905	ENSG00000088854	C20orf194	61	0	1	0	0	0	0	0	-0.450875	-0.961434	-0.949432	0.130827	0.270782	-0.834926	-0.755153	-0.0503401	-0.219444	-0.324188	1.84046	0.288012	-1.18987	2.93947	-0.748851	1.49301	3.62117	2.25004	4.04841	0.933406	0
1906			62	0	0	0	1	0	0	1											-0.00135176	-0.0737442	0.0684583	0.0657432	-0.108944	-0.218355	-0.198199	-0.274389	-0.454192	-0.00381032
1907	ENSG00000088876	ZNF343	34	1	0	1	0	0	1	1	-0.0279156	-0.403752	-1.40623	-0.364573	0.361894	0.419985	0.452659	-0.671245	0.280215	-0.838781	-0.0925995	0.708787	0.162178	0.943263	-0.225628	-0.294096	-0.160755	0.668954	0.0267832	0.354741	0
1908			35	0	0	0	0	0	0	1											-0.386344	-0.0536109	-0.0555984	0.51143	-0.382113	-0.74055	-0.691759	-0.0919919	0.0814674	0.111589
1909	ENSG00000088881	EBF4	42	0	0	0	1	0	0	0	1.02746	0.0430044	0.205488	2.37448	3.05835	3.5126	3.238	2.72138	2.79486	2.49986	4.59648	2.40218	0.0527153	3.32318	5.14856	3.96803	4.24242	3.25038	4.50016	4.1779	0
1910	ENSG00000088882	CPXM1	43	1	0	1	0	0	1	1	-2.24745	-3.70035	-1.12137	-0.791839	-0.242662	-1.37211	-1.17769	-0.11082	-6.47602	-0.257705	1.01995	0.0593399	-0.328019	0.245551	-0.624293	-0.0260113	0.118429	-0.193909	0.23856	0.0255496	0
1911	ENSG00000088888	MAVS	73	0	0	1	0	0	1	1	0.56659	0.698577	-0.495547	-0.471561	1.18066	0.957791	0.940336	0.481676	0.857568	0.164083	-0.46482	-0.30678	-0.368761	-0.138402	-0.339764	-0.191371	-0.23589	-0.268321	-0.293015	-0.248926	0
1912	ENSG00000088899	LZTS3	56	1	0	1	0	0	1	1	0.527595	-1.88682	0.178652	0.65813	0.523868	1.09047	1.18075	0.388729	-0.144766	0.520822	0.112516	0.119938	0.185162	0.304254	0.0269636	0.184757	0.153776	0.140836	0.252197	0.196788	0
1913			54	0	0	0	1	0	0	0											0.517766	0.600919	0.218889	0.0974503	0.370148	0.573436	0.554335	0.00277629	0.267497	0.262863
1914			55	1	0	1	0	0	1	1											1.166	0.717353	1.90238	1.04907	1.98399	1.86167	2.61077	2.17133	1.72692	2.60735
1915	ENSG00000088930	XRN2	145	1	0	1	1	0	1	1	0.119985	-0.252444	-0.697019	-0.788944	0.00568192	0.0399674	0.0225672	-0.297676	0.00828836	-1.09098	-0.0502801	0.140779	0.0377571	0.0378214	-0.342093	-0.21072	-0.156705	-0.0891021	-0.451684	0.159372	0
1916	ENSG00000088970	KIZ	144	0	0	0	0	0	1	1	0.715877	-0.401593	0.864997	0.310808	1.79168	1.76959	1.99521	2.15547	2.11277	0.658436	-0.38461	-0.367307	-0.220364	0.0232303	-0.81339	-0.865431	-0.406155	-0.245285	-0.661804	0.02374	0
1917	ENSG00000088986	DYNLL1	14883	1	0	1	0	0	1	1	0.237294	0.626551	0.0739339	0.0971091	0.113504	-0.0266091	0.144254	0.0917376	-0.366571	0.0880377	0.0859858	-0.113328	-0.0167328	0.276087	-0.364054	0.0365341	-0.10935	0.0273134	-0.0379709	0.177803	0
1918			14884	1	0	1	0	0	1	1											-0.0355381	-0.0162019	-0.00736835	0.755467	-0.26382	0.0556192	-0.0452575	-0.0379748	0.1901	0.168952
1919	ENSG00000088992	TESC	14848	0	0	0	1	0	0	0	2.42407	1.64914		3.09474	0.458831	0.592849	1.79176	2.10877		2.49425	-0.0572964	0.173294	0.180784	0.741684	0.580011	0.529479	0.555644	0.50305	-0.0668498	0.274496	0
1920			14849	0	0	0	1	0	1	1											2.45755	-0.512275	0.44595	1.50599	0.095686	2.94958	0.49944	-0.319534	0.224078	2.76002
1921			14847	0	1	0	1	0	0	0											-0.478777	-1.12536	-0.894059	-0.344311	0.27085	0.0250108	0.0337542	-0.0298655	-0.00448432	-0.0835709
1922	ENSG00000089006	SNX5	122	1	0	1	0	0	1	1	0.383512	-0.0662737	-0.485086	-0.573141	0.36363	0.949454	0.874136	0.354246	0.572639	0.666649	-0.00261228	-0.0541961	-0.0513816	0.300192	-0.220582	-0.112497	-0.291291	0.102587	-0.258773	0.115129	0
1923	ENSG00000089022	MAPKAPK5	14796	1	0	1	1	0	1	1	0.246345	-0.250132	-0.299877	0.0989727	-0.526736	0.130415	-0.228963	0.0643238	0.612218	0.0492077	-0.0918802	-0.061218	0.115718	0.353026	0.011527	-0.147528	0.0513038	0.087054	-0.134818	0.207056	0
1924	ENSG00000089041	P2RX7	14897	1	0	1	1	0	0	1	2.81974	5.02812	7.64774	6.53667	8.85873	8.83884	6.65575	7.02744	6.55137	7.35548	-2.76352	-2.7506	-2.82921	-2.72752	-2.91641	-2.32543	-2.85029	-2.65595	-3.17567	-2.59358	17
1925	ENSG00000089048	ESF1	109	1	0	1	0	0	1	1	0.559063	-0.346048	-0.816889	-0.111298	0.216857	0.346403	0.265863	0.09208	0.49808	0.141173	-0.0649044	0.316638	0.0575148	0.316394	-0.24504	-0.392926	-0.0570805	0.268057	-0.0881654	0.125451	0
1926	ENSG00000089050	RBBP9	128	1	0	1	1	0	1	1	0.540799	-0.277101	-0.181245	-0.132504	0.759997	1.18441	1.04366	0.972626	0.66837	0.474788	0.283948	0.517087	0.0527951	0.68794	0.276831	-0.133291	0.0447953	0.216071	0.0703209	0.104255	0
1927	ENSG00000089053	ANAPC5	14901	1	0	1	1	0	1	1	-0.784963	-0.388513	-0.412159	-0.278191	-0.170913	-0.28561	-0.270668	-0.359866	-0.022389	-0.393123	-0.0103588	0.0633608	0.086092	0.146541	-0.257526	-0.177113	-0.0569938	0.0521498	0.0563387	0.0599358	0
1928	ENSG00000089057	SLC23A2	80	0	0	0	0	0	1	1	1.00414	0.134748	0.876496	0.432489	0.833038	0.66418	1.79815	0.120419	1.31131	0.352406	-0.128172	-1.24495	-0.247351	-0.461414	0.145305	0.148313	0.545409	-0.325934	0.224081	-0.113603	0
1929	ENSG00000089060	SLC8B1	14813	0	0	0	0	0	1	0	-0.19805	-0.830488	1.24578	-0.331317	1.38774	0.252891	0.664362	0.0277114	0.291903	0.283772	0.0298141	0.332089	-0.0170808	0.717401	-0.0683288	-0.17397	0.00307356	0.243313	-0.481753	0.0121908	0
1930	ENSG00000089063	TMEM230	81	1	0	1	1	0	0	1	0.540669	0.253636	0.181816	-0.158031	1.07652	0.553254	0.481024	0.308901	0.869132	-0.0327279	-0.13656	0.0248959	0.0678032	0.5119	-0.370708	-0.254703	-0.443724	0.183719	0.121055	0.134629	0
1931	ENSG00000089091	DZANK1	127	0	0	0	0	0	1	1	0.644365	-1.41637	-0.992111	-1.47278	-0.161205	0.534196	0.168335	-0.342815	0.65259	-0.666912	0.022626	-0.0331379	0.227778	0.0934576	-0.0283641	-0.389292	-0.20825	0.374867	0.173563	0.114997	0
1932	ENSG00000089094	KDM2B	14904	0	0	0	1	0	0	0	0.631611	-0.23298	-0.0675145	-0.0590998	-0.791528	0.201648	-0.332141	0.441268	0.421583	-0.643165	-0.559764	-0.259995	0.0524836	0.807322	0.0562583	1.18366	0.149123	1.1334	-0.518492	0.468468	0
1933			14905	1	0	1	1	0	1	1											0.788439	0.393315	0.728386	1.53586	0.0935819	2.71462	1.03967	1.69299	0.552159	2.9883
1934			14903	0	0	0	1	0	0	0											-0.106632	-0.425905	-0.13651	0.388354	0.260399	0.135265	-0.116216	0.0918088	-0.0240948	0.102779
1935	ENSG00000089101	CFAP61	138	0	0	1	0	0	1	1	1.61872	-3.10604	-0.177641	-1.12482	0.375884	-2.98035	-0.307025	-1.93848	-0.338202	-2.48651	0.0873987	0.00773945	0.0820939	0.189019	-0.204202	-0.273259	-0.0335973	0.220427	-0.0280764	0.102321	0
1936			139	1	0	1	1	0	1	0											-0.909588	-1.99674	-1.29516	-0.45513	0.435552	0.281906	0.805291	-0.808813	0.424859	0.405114
1937	ENSG00000089116	LHX5	14816	0	0	0	1	0	0	0		-10.3151			-6.12594	-9.72687	-8.66477			-7.62632	4.42698	2.85462	2.24131	6.27873	2.94769	3.88583	3.82121	5.67417	3.28573	4.70459	0
1938			14817	1	0	1	1	0	1	1											0.0244511	-0.0787545	-0.498056	-0.162289	-0.22075	-0.0833316	-0.0844008	0.393664	0.292612	0.446669
1939			14815	0	0	0	1	0	0	0											1.43568	0.103474	0.0927402	3.51304	0.825138	0.615831	2.5908	2.29724	0.693673	0.163381
1940	ENSG00000089123	TASP1	108	1	0	1	0	0	1	1	-0.556537	-0.243916	-0.350629	0.126592	1.27857	0.341736	0.815496	0.21607	0.347496	0.220379	0.216805	-0.131927	0.0572822	0.335195	-0.153536	0.0502158	-0.0252403	0.329171	-0.0540428	0.148646	0
1941	ENSG00000089154	GCN1	14873	0	0	0	0	0	1	0	-0.734409	-0.121764	-0.629698	-0.299762	-0.163481	-0.254997	0.00362687	0.0958674	-0.376436	-0.574939	0.0135222	-0.0418473	0.00918104	0.432101	-0.215893	0.536412	-0.0817503	0.191059	-0.0405506	0.591967	0
1942	ENSG00000089157	RPLP0	14874	1	0	1	1	0	1	1	-1.76047	-0.496398	-2.03096	-2.06437	-1.15059	-1.26738	-1.40034	-0.748769	-0.786921	-1.53751	-0.041133	0.218635	0.139464	0.447735	0.022179	-0.0812703	0.181632	0.276159	-0.0771086	0.209838	0
1943	ENSG00000089159	PXN	14875	1	0	1	1	0	1	1	-0.162644	2.21264	1.17236	0.388106	1.88869	0.878836	1.45027	1.59711	1.03398	1.07053	0.176972	-1.61768	-0.682904	-0.0260447	-0.709481	0.437818	0.331258	0.045225	-0.464737	-0.0665308	2	shortlist
1944			14876	1	0	1	1	0	1	1											-0.0327638	-0.219604	0.0103399	0.0209521	-0.601306	-0.598537	-0.195613	0.0393496	-0.587383	0.225211
1945	ENSG00000089163	SIRT4	14878	1	0	1	0	0	0	1								0.234876			0.0270204	0.214691	0.329309	0.329036	0.810794	-0.0670497	-0.337649	0.393343	-0.0345388	-0.064464	0
1946	ENSG00000089169	RPH3A	14804	1	0	1	0	0	1	1	11.5636	10.2633	9.78404	10.6927	16.0877	15.9218	7.36676	8.49378	12.6849	10.4242	-0.840122	-0.328545	-0.217097	-0.0439925	-0.89963	-0.70939	-0.829122	-0.625189	-0.962961	-0.0540957	0
1947	ENSG00000089177	KIF16B	112	1	0	1	1	0	1	1	1.04118	-0.197117	-0.259437	-1.0667	2.29617	0.541652	-0.019479	-1.84943	0.62996	0.861061	0.43308	0.463259	0.633561	1.49573	-0.253962	0.61391	0.411934	0.652488	0.0157896	1.72154	0
1948			113	0	0	0	0	0	1	0											1.76525	-0.2654	-0.490583	0.491852	2.15	0.766606	0.179939	1.41278	-0.559778	0.632925
1949	ENSG00000089195	TRMT6	89	1	0	1	0	0	1	1	-0.0696321	-0.0318343	-0.559336	-0.724398	0.0640854	-0.280896	-0.117982	-0.279001	0.255609	-0.820618	0.0595182	0.318164	0.19457	0.513618	-0.224187	-0.313065	-0.130713	0.232262	-0.174938	0.14342	0
1950	ENSG00000089199	CHGB	88	1	0	1	1	0	1	1	-0.498265	-0.621182	-2.29138	0.237415	3.07783	0.528375	-0.790008	-0.204301	4.14596	-0.882396	-0.423014	-0.505416	-0.438587	-0.583835	-0.954652	-0.505972	-0.704388	-0.291103	-0.570509	0.0341703	0
1951	ENSG00000089220	PEBP1	14860	1	0	1	1	0	1	1	0.0267212	0.582674	0.755525	-0.476541	0.0937878	-0.565494	-0.346357	-0.329385	0.430486	-0.484867	0.0493632	-1.36149	-0.157703	0.416364	-0.0822058	0.210575	0.115729	0.232438	-0.350219	0.291166	0
1952	ENSG00000089225	TBX5	14824	1	0	1	0	0	1	1	-7.32842	4.88304	-1.46334	4.63606					0.44495		1.29057	3.52459	1.20211	2.68674	3.00334	3.38345	3.98099	4.00103	3.48684	2.19107	0
1953			14821	0	0	0	1	0	0	0											-2.54941	2.42417	0.251693	5.03356	-1.68335	-0.124698	2.31345	2.01363	1.03677	1.03296
1954			14822	1	0	1	1	0	1	1											-0.0259227	2.87075	1.34843	1.5972	1.6831	1.81534	4.16298	2.50027	2.97828	0.323795
1955			14823	1	0	1	0	0	1	1											-0.104276	2.58103	0.838337	0.316825	0.573667	1.36522	1.09932	1.60118	1.37367	1.10933
1956	ENSG00000089234	BRAP	14794	1	0	1	0	0	1	1	0.406579	-0.116116	-0.142234	0.297024	0.0783469	-0.0489523	-0.111103	0.0755329	0.84132	0.251553	-0.0927192	-0.0618055	-0.0370591	0.025472	0.0245325	-0.106656	-0.00216413	0.171023	0.0450979	0.124123	0
1957	ENSG00000089248	ERP29	14797	1	0	1	1	0	1	1	-1.16118	-0.744521	-0.975525	-0.66811	-0.419914	-1.12438	-0.946742	-1.01436	-0.213152	-0.663055	-0.140113	0.187389	0.106452	0.0862386	0.0839471	0.00520137	-0.116708	-0.00100622	-0.323497	0.0427774	0
1958	ENSG00000089250	NOS1	14852	0	0	0	1	0	1	1				2.12289							-1.88642	-0.950723	-0.351819	-2.57262	-0.529237	-0.704229	-0.762189	-0.278411	-0.858181	-2.63377	0
1959			14853	0	0	1	1	0	0	0											-1.47549	-1.34149	-0.177796	-1.08083	-2.24822	-0.812534	-1.93733	-1.64701	-0.0360175	-0.62127
1960			14854	1	0	1	0	0	0	1											3.29559	4.0486	0.754161	0.560661	1.19941	1.36434	0.202535	4.20028	1.43064	0.431732
1961	ENSG00000089280	FUS	18260	0	0	0	0	0	1	1	-0.147467	-0.61663	-0.702073	-0.742167	-0.761966	-0.329048	-0.532591	-0.744587	-0.542666	-0.756886	-0.249653	-0.135431	-0.105316	0.0327199	-0.191108	0.0257338	0.0449502	0.25387	-0.0144849	0.1113	0
1962	ENSG00000089327	FXYD5	19437	1	0	1	1	0	1	1	-3.86534	-1.56716	-4.61224	-0.881643	5.23542	-0.470861	-2.95663	-0.126462	-1.6067		-0.00854263	0.390721	0.00515171	0.72919	-0.549396	0.112394	-0.249606	0.265593	-0.216056	0.157943	0
1963	ENSG00000089335	ZNF302	19425	1	0	1	1	0	1	1	0.970845	-0.718413	0.299812	-0.0390988	0.54623	0.831868	1.18801	0.699151	0.770392	0.331319	-0.0448583	0.346284	0.0420094	0.401851	-0.152289	-0.333102	-0.0492074	0.415769	-0.00367883	0.0138826	0
1964	ENSG00000089351	GRAMD1A	19431	1	0	1	1	0	1	0	-0.08117	0.163041	-0.0485255	0.273776	0.237917	0.580204	0.475663	1.29666	-0.275363	0.229015	1.13327	0.0743165	0.322231	0.301451	-0.401557	0.758465	0.93285	0.577904	0.17588	0.970009	0
1965	ENSG00000089486	CDIP1	18017	0	0	1	0	0	1	1	-0.30605	0.539356	-0.136862	-0.0624228	-0.70296	-0.00145509	-0.335079	0.0671489	-0.0582686	1.02126	0.00966994	-0.329594	-0.17831	0.307214	-0.187381	0.00817482	0.0996413	-0.0351809	0.0870548	0.233112	0
1966	ENSG00000089505	CMTM1	18413	1	0	1	1	0	1	1	1.31137	0.512727	1.05341	0.78699	0.535965	0.994437	1.23262	0.927711	-0.619801	0.105375	1.45069	0.413762	1.08537	0.119351	-0.0826668	0.770379	0.136003	0.542359	1.08545	0.465145	0
1967			18414	0	1	0	1	0	0	0											2.36786	2.21771	0.611623	1.85163	3.1134	4.64072	2.64308	3.11279	3.79411	4.71923
1968	ENSG00000089558	KCNH4	17076	1	0	1	1	0	1	1				1.98718		4.87248	4.64978	3.48249			-0.173533	-0.114683	-0.0439758	0.136794	-0.00145265	-0.0167624	0.138178	-0.243931	-0.639331	0.329696	0
1969	ENSG00000089597	GANAB	11864	1	0	1	1	0	1	1	-0.868303	0.198471	-0.463784	-0.0213474	0.509063	-0.299917	-0.50704	0.115125	-0.607282	0.0717446	0.0597478	-0.133498	-0.819824	0.253492	-0.359462	0.0425239	-0.351179	-0.442505	-0.249253	0.283862	0
1970	ENSG00000089685	BIRC5	17555	1	0	1	1	0	1	1	0.671959	-0.546185	0.00445845	-1.00011	-1.64692	-0.511315	-0.828242	-0.529359	-1.0031	-0.456115	0.159411	0.345399	-0.146105	0.153987	-0.129119	0.229595	-0.0732223	0.362131	0.062893	-0.0832912	0
1971	ENSG00000089692	LAG3	14076	1	0	1	1	0	1	1		-2.02587	1.3087	-0.228505	-1.78463	0.50506	-1.75398	-1.88384		-0.40165	0.199774	0.413158	-0.415004	1.4204	0.694573	0.475438	0.83923	0.894177	1.11958	1.13253	0
1972	ENSG00000089693	MLF2	14073	1	0	1	1	0	1	1	0.0424988	0.57104	0.350742	0.194476	0.188236	0.47411	0.211324	0.366911	0.313388	0.534949	-0.119466	0.194676	-0.105393	0.355706	0.184603	0.0113604	-0.170069	0.161426	0.0660329	0.320028	0
1973	ENSG00000089723	OTUB2	16266	1	0	1	1	0	1	1	-0.428655	-1.03734	-1.93561	0.132185	-1.31072	-0.758398	-0.0830188	-0.121117	-1.70507	-0.965937	-0.133967	-0.0664608	-0.0863496	0.00106725	-0.421816	-0.115354	0.0375918	-0.0957243	0.0866004	0.084016	0
1974	ENSG00000089737	DDX24	16267	0	0	0	1	0	0	0	-0.325927	0.076671	-0.729025	-0.312716	0.0597789	-0.159636	-0.00529686	-0.0166329	-0.181391	-0.131551	0.238921	-0.507665	-1.11125	0.51803	0.505835	0.521097	0.571511	-0.337413	0.210782	0.419268	0
1975			16268	1	0	1	0	0	1	1											-0.125629	0.141275	0.352102	0.530839	-0.0517157	0.0432883	0.058816	0.310404	0.0194904	0.232404
1976	ENSG00000089775	ZBTB25	16062	0	0	0	1	0	0	0	0.12255	0.0111038	-0.842816	-0.540598	0.0255718	-0.0288858	-0.166199	-0.0754557	0.347532	0.26606	-0.384976	-0.29509	0.0351268	-0.137366	-0.193414	-0.238136	-0.156485	0.0502239	-0.0494171	-0.165721	0
1977			16063	1	0	1	0	0	1	1											-0.167916	0.0238771	0.113188	-0.0196249	0.0960266	0.0925772	-0.0304812	0.0329353	-0.181465	0.0462662
1978	ENSG00000089818	NECAP1	14108	1	0	1	1	0	1	1	0.42737	1.09291	0.608808	1.22594	0.958049	0.883258	0.937318	0.782101	1.01279	1.46073	-0.142955	-0.0318102	0.320856	0.171533	0.141831	0.0241227	-0.350543	0.000259917	-0.199849	-0.316869	0
1979	ENSG00000089916	GPATCH2L	16172	1	0	1	0	0	0	1	0.359235	0.146631	-0.119538	0.117878	0.538885	0.660654	0.437328	0.852639	-0.0375933	0.124282	-0.205688	-0.287229	-0.0207339	-0.173842	-0.167524	-0.585692	-0.205153	-0.0825308	-0.157701	-0.137629	0
1980	ENSG00000090013	BLVRB	19576	1	0	1	0	0	1	1	-1.40819	0.0189492	-0.303288	-0.366016	1.02407	0.0345971	1.04903	0.033662	-0.504108	1.19997	-0.217019	-0.372973	-0.301476	-0.318415	-0.447233	-0.330316	-0.581599	-0.322789	-0.497585	-0.225186	0
1981	ENSG00000090020	SLC9A1	1633	0	1	0	1	0	0	0	-0.925698	0.284593	0.731332	0.0420672	0.75236	0.162394	-0.214759	-1.05164	-0.101946	0.257682	0.243444	-0.745756	-0.664287	0.320707	-1.84954	0.749854	0.405602	0.83295	-2.00721	1.51332	0
1982			1634	1	0	1	1	0	1	1											-0.00906662	0.03052	0.249643	0.268294	-0.142344	0.0560573	-0.321966	0.574784	-0.140125	0.0799216
1983	ENSG00000090054	SPTLC1	10161	1	0	1	1	0	1	1	-0.178248	0.390162	-0.0975949	0.286498	0.355635	0.225321	0.425252	0.575285	0.124921	0.364643	-0.281903	0.172922	0.382869	0.0652004	0.0904304	-0.345561	-0.198326	0.271178	-0.441834	-0.0514064	0
1984	ENSG00000090060	PAPOLA	16298	1	0	1	1	0	1	1	0.15493	-0.293351	-0.772559	-0.156499	-0.179705	-0.0704486	-0.315937	-0.291372	-0.389483	-0.45504	-0.143928	-0.03696	-0.0023755	0.122838	-0.240086	-0.176131	0.0320064	0.037879	-0.286473	0.0701143	0
1985	ENSG00000090061	CCNK	16307	0	0	0	0	0	1	0	-0.582215	-0.347015	-1.48452	-0.739432	-0.776926	-0.630814	-0.735923	-0.880615	-0.901005	-0.504404	-0.144809	-0.113506	-2.11618	-1.81314	-1.43402	-0.540924	-0.360668	-2.64939	-0.337856	-0.67956	0
1986			16308	1	0	1	0	0	1	1											-0.023376	-0.179685	0.0275533	-0.175012	0.107152	-0.113032	-0.0822203	-0.207445	-0.169648	0.119826
1987	ENSG00000090097	PCBP4	3600	1	0	1	0	0	1	1	1.1644	-0.184183	-0.682436	-1.63116	-1.24936	0.50919	-1.70511	0.380152	-0.0748288	-0.533938	-0.983788	-1.37039	-1.07842	-0.914398	-0.297547	-0.505568	0.0520357	-0.623322	-0.205699	0.673904	0
1988			3601	1	0	1	0	0	1	1											0.0545564	0.418204	0.0401317	0.221272	-0.122972	0.297835	0.0279734	0.14248	0.00763148	0.619901
1989	ENSG00000090238	YPEL3	18212	0	1	0	1	0	0	0	1.48734	0.896064	2.68315	2.40725	0.677385	1.9374	1.4274	1.86054	1.06345	2.35295	-0.300702	-0.710334	-1.08668	-0.529039	-0.372109	-0.257418	0.152457	-0.331698	-0.911102	-0.14609	0
1990			18213	1	0	1	1	0	1	0											-0.390732	0.052313	-0.412104	-0.424677	-0.324479	-0.15057	-0.26032	-0.552323	-0.0770378	0.156067
1991	ENSG00000090263	MRPS33	8430	1	0	1	0	0	1	1	0.143325	1.34456	0.0398946	0.840312	0.976429	0.78446	0.776616	0.344934	0.848718	1.15643	0.147989	0.0880583	0.120851	0.179667	-0.289395	-0.422287	-0.718441	0.401706	-0.286598	-0.228128	0
1992	ENSG00000090266	NDUFB2	8427	0	0	0	1	0	1	1	0.658717	1.63132	0.667561	0.893983	1.04909	0.606712	0.778893	-0.171269	0.763972	1.29483	0.0424202	0.49849	0.271706	0.334466	-0.312413	-0.263637	-0.186554	0.602672	-0.24936	-0.251124	0
1993	ENSG00000090273	NUDC	1629	1	0	1	1	0	1	1	-0.0808026	-0.188615	-0.0970242	-0.438219	-0.903943	-0.419973	-0.486081	-0.303719	-0.86164	-0.52825	-0.620675	-0.398007	-0.300442	-0.104278	-0.209304	-0.402486	-0.287143	-0.0400451	-0.27268	0.131956	0
1994	ENSG00000090316	MAEA	6760	0	0	0	1	0	1	1	-0.245124	-1.02283	-0.161112	-0.926623	-0.420062	-0.435608	-0.647856	-0.617116	-0.602063	-0.62939	-0.693417	0.13898	-1.7725	-3.60218	-1.38148	-4.53423	-0.847406	-3.34888	-1.59334	-3.59801	0
1995			6761	0	0	0	1	0	0	0											-0.153412	-0.860754	-0.482328	0.0762194	-0.272881	0.439367	0.216449	-0.66989	0.128996	-0.0351129
1996			6762	0	1	0	1	0	0	0											0.0167649	-0.411439	-0.331589	-0.00952061	0.252787	0.283523	0.0750912	-0.507368	0.241706	0.102936
1997			6758	1	0	0	0	0	1	1											0.0603439	-0.0496206	0.0155721	0.0950463	-0.102279	-0.0367013	-0.20226	-0.184372	-0.00853645	-0.151935
1998			6759	0	0	0	1	0	0	0											1.03614	-0.0888928	0.04018	0.178308	-0.738667	-0.141055	-0.520026	-3.06747	0.348278	-0.0575411
[truncated: 14,598 more rows]

## Sheet: DGIdb
	ensembl_gene_id	gene_symbol	name	chembl_id	interaction_type
0	ENSG00000002587	HS3ST1	CHEMBL574817	CHEMBL574817
[truncated: 3,729 more rows]
